# Supplementary material for: Using implementation science to promote evidence-based nutritional care in healthcare settings: A mixed-methods systematic review
Source: Int J Nurs Stud Adv. 2025 Aug 24;9:100414. doi: 10.1016/j.ijnsa.2025.100414 (PMC12510114; doi:10.1016/j.ijnsa.2025.100414)
Supplement: Supplementary file 2 [file mmc2.xlsx]

## Sheet: PubMed
Concept		Terms	Results
Nutrition (EBP)	#1	"Nutritional Sciences"[mh] OR "Diet, Food, and Nutrition"[mh] OR Nutrition[tiab] OR "Nutrition care"[tiab] OR "Nutritional care"[tiab] OR "Nutrition Assessment"[mh] OR "Nutrition Assessment"[tiab] OR "Nutritional Assessment"[tiab] OR "Nutrition Therapy"[mh] OR "Nutrition Therapy"[tiab] OR "Nutritional Therapy"[tiab] OR "Nutrition Disorders"[mh] OR Undernutrition[tiab] OR Malnutrition[tiab]	1822568
	#2	"Evidence-Based Practice"[mh] OR "Evidence-Based"[tiab] OR EBP[tiab]	242802
	#3	#1 AND #2	14326
Implementation (TMF and/or strategies)	#4	"Implementation Science"[mh] OR "Implementation Science"[tiab] OR "Implementation Research"[tiab] OR "Dissemination Research"[tiab] OR "Dissemination and Implementation"[tiab] OR "D&I"[tiab] OR Implement[tiab] OR Implements[tiab] OR Implemented[tiab] OR Implementation[tiab] OR Implementations[tiab]	732733
	#5	"Models, Theoretical"[mh] OR Model[tiab] OR Models[tiab] OR Framework[tiab] OR Frameworks[tiab] OR Methods[sh] OR Method[tiab] OR Methods[tiab] OR Determinant[tiab] OR Determinants[tiab] OR Context[tiab] OR Barrier[tiab] OR Barriers[tiab] OR Facilitator[tiab] OR Facilitators[tiab] OR Enabler[tiab] OR Enablers[tiab]	15120177
	#6	"Health Plan Implementation"[mh] OR Intervention[tiab] OR Interventions[tiab] OR Intervene[tiab] OR Intervened[tiab] OR Intervening[tiab] OR Program[tiab] OR Programs[tiab] OR Programming[tiab] OR Programme[tiab] OR Programmed[tiab] OR Strategy[tiab] OR Strategies[tiab] OR Tool[tiab] OR Tools[tiab]	4727840
	#7	#5 OR #6	16820885
	#8	#4 AND #7	626304
Implementation (outcomes)	#9	"Implementation Outcome"[tiab] OR "Implementation Outcomes"[tiab] OR Acceptability[tiab] OR Acceptable[tiab] OR Adoption[tiab] OR Adopted[tiab] OR Approved[tiab] OR Approval[tiab] OR Enacted[tiab] OR Endorsed[tiab] OR Endorsement[tiab] OR Maintained[tiab] OR Maintenance[tiab] OR Embraced[tiab] OR Selected[tiab] OR Selection[tiab] OR Chosen[tiab] OR Choice[tiab] OR Appropriateness[tiab] OR Appropr…	8945278
Total	#10	#3 AND #8 AND #9	1285
	#11	#10 from January 2015 to January 2025	949
2025-01-24

## Sheet: CINAHL
Concept		Terms	Results
Nutrition (EBP)	S1	MH ("Nutrition+" OR "Nutritional Support+" OR "Nutrition Disorders+" OR "Nutrition Alteration (Saba CCC)+" OR "Nutrition Care (Saba CCC)+" OR "Nutrition (Omaha)" OR "Altered Nutrition (NANDA)+" OR "Nutrition (Iowa NOC)+" OR "Nutrition Management (Iowa NIC)" OR "Nutrition Support (Iowa NIC)+" OR "Nutrition Therapy (Iowa NIC)") OR TI ("Nutrition" OR "Nutritional" OR "Nutrition care" OR "Nutritional…	420531
	S2	(MH "Professional Practice, Evidence-Based+") OR TI ("Evidence-Based" OR "Evidence based" OR "EBP") OR AB ("Evidence-Based" OR "Evidence based" OR "EBP") OR MW ("Evidence-Based" OR "Evidence based" OR "EBP")	149110
	S3	S1 AND S2	9162
Implementation (TMF and/or strategies)	S4	(MH "Implementation Science") OR TI ("Implementation Science" OR "Implementation Research" OR "Dissemination Research" OR "Dissemination and Implementation" OR "D&I" OR Implement OR Implements OR Implemented OR Implementation OR Implementations) OR AB ("Implementation Science" OR "Implementation Research" OR "Dissemination Research" OR "Dissemination and Implementation" OR "D&I" OR Implement OR I…	255550
	S5	MH ("Conceptual Framework" OR "Models, Theoretical+") OR TI ("Model" OR "Models" OR "Framework" OR "Frameworks" OR "Methods" OR "Method" OR "Methods" OR "Determinant" OR "Determinants" OR "Context" OR "Barrier" OR "Barriers" OR "Facilitator" OR "Facilitators" OR "Enabler" OR "Enablers") OR AB ("Model" OR "Models" OR "Framework" OR "Frameworks" OR "Methods" OR "Method" OR "Methods" OR "Determinant…	2837094
	S6	MH ("Program Implementation" OR "Systems Implementation") OR TI ("Intervention" OR "Interventions" OR "Intervene" OR "Intervened" OR "Intervening" OR "Program" OR "Programs" OR "Programming" OR "Programme" OR "Programmed" OR "Strategy" OR "Strategies" OR "Tool" OR "Tools") OR AB ("Intervention" OR "Interventions" OR "Intervene" OR "Intervened" OR "Intervening" OR "Program" OR "Programs" OR "Progr…	1 632 488
	S7	S5 OR S6	3592034
	S8	S4 AND S7	223123
Implementation (outcomes)	S9	TI ("Implementation Outcome" OR "Implementation Outcomes" OR "Acceptability" OR "Acceptable" OR "Adoption" OR "Adopted" OR "Approved" OR "Approval" OR "Enacted" OR "Endorsed" OR "Endorsement" OR "Maintained" OR "Maintenance" OR "Embraced" OR "Selected" OR "Selection" OR "Chosen" OR "Choice" OR "Appropriateness" OR "Appropriate" OR "Suitable" OR "Suitability" OR "Suited" OR "Apt" OR "Useful" OR "U…	1901394
Total	S10	S3 AND S8 AND S9	836
	S11	S10 from January 2015 to January 2025	612
2025-01-24

## Sheet: Embase
Concept		Terms	Results
Nutrition (EBP)	#1	nutrition'/de OR ('nutrition care' OR 'nutritional care' OR 'nutrition assessment' OR 'nutritional assessment' OR 'nutrition therapy' OR 'nutritional therapy' OR 'undernutrition' OR 'malnutrition’ OR ‘nutritional disorder' OR 'diet therapy' OR 'nutritional assessment' OR 'nutrition' OR 'nutritional science' OR 'diet, food, and nutrition’):ti,ab,kw	456747
	#2	evidence based practice'/de OR ('evidence based practice' OR 'evidence-based' OR 'ebp'):ti,ab,kw	289223
	#3	#1 AND #2	7734
Implementation (TMF and/or strategies)	#4	implementation science'/de OR ('implementation science' OR 'implementation science' OR 'implementation research' OR 'dissemination research' OR 'dissemination and implementation' OR 'd&i' OR 'implement' OR 'implements' OR 'implemented' OR 'implementation' OR 'implementations'):ti,ab,kw	946679
	#5	theoretical model'/de OR ('theoretical model' OR 'model' OR 'models' OR 'framework' OR 'frameworks' OR 'method' OR 'methods' OR 'determinant' OR 'determinants' OR 'context' OR 'barrier' OR 'barriers' OR 'facilitator' OR 'facilitators' OR 'enabler' OR 'enablers'):ti,ab,kw	17012950
	#6	('health care planning' OR 'intervention' OR 'interventions' OR 'intervene' OR 'intervened' OR 'intervening' OR 'program' OR 'programs' OR 'programming' OR 'programme' OR 'programmed' OR 'strategy' OR 'strategies' OR 'tool' OR 'tools'):ti,ab,kw	6138043
	#7	#5 OR #6	19445450
	#8	#4 AND #7	795336
Implementation (outcomes)	#9	('implementation outcome' OR 'implementation outcomes' OR 'acceptability' OR 'acceptable' OR 'adoption' OR 'adopted' OR 'approved' OR 'approval' OR 'enacted' OR 'endorsed' OR 'endorsement' OR 'maintained' OR 'maintenance' OR 'embraced' OR 'selected' OR 'selection' OR 'chosen' OR 'choice' OR 'appropriateness' OR 'appropriate' OR 'suitable' OR 'suitability' OR 'suited' OR 'apt' OR 'useful' OR 'usef…	11548936
Total	#10	#3 AND #8 AND #9	1037
	#11	#10 from January 2015 to January 2025	785
2025-01-24

## Sheet: Cochrane
Concept		Terms	Results
Nutrition (EBP)	#1	('nutrition care' OR 'nutritional care' OR 'nutrition assessment' OR 'nutritional assessment' OR 'nutrition therapy' OR 'nutritional therapy' OR 'undernutrition' OR 'malnutrition’ OR ‘nutritional disorder' OR 'diet therapy' OR 'nutritional assessment' OR 'nutrition' OR 'nutritional science' OR 'diet, food, and nutrition’):ti,ab,kw	90584
	#2	('evidence based practice' OR 'evidence-based' OR 'ebp'):ti,ab,kw	46155
	#3	#1 AND #2	2869
Implementation (TMF and/or strategies)	#4	('implementation science' OR 'implementation science' OR 'implementation research' OR 'dissemination research' OR 'dissemination and implementation' OR 'd&i' OR 'implement' OR 'implements' OR 'implemented' OR 'implementation' OR 'implementations'):ti,ab,kw	70038
	#5	('theoretical model' OR 'model' OR 'models' OR 'framework' OR 'frameworks' OR 'method' OR 'methods' OR 'determinant' OR 'determinants' OR 'context' OR 'barrier' OR 'barriers' OR 'facilitator' OR 'facilitators' OR 'enabler' OR 'enablers'):ti,ab,kw	1199880
	#6	('health care planning' OR 'intervention' OR 'interventions' OR 'intervene' OR 'intervened' OR 'intervening' OR 'program' OR 'programs' OR 'programming' OR 'programme' OR 'programmed' OR 'strategy' OR 'strategies' OR 'tool' OR 'tools'):ti,ab,kw	2257060
	#7	#5 OR #6	2257070
	#8	#4 AND #7	70034
Implementation (outcomes)	#9	('implementation outcome' OR 'implementation outcomes' OR 'acceptability' OR 'acceptable' OR 'adoption' OR 'adopted' OR 'approved' OR 'approval' OR 'enacted' OR 'endorsed' OR 'endorsement' OR 'maintained' OR 'maintenance' OR 'embraced' OR 'selected' OR 'selection' OR 'chosen' OR 'choice' OR 'appropriateness' OR 'appropriate' OR 'suitable' OR 'suitability' OR 'suited' OR 'apt' OR 'useful' OR 'usef…	718569
Total	#10	#3 AND #8 AND #9	945
	#11	#10 from January 2015 to January 2025	826
2025-01-24

## Sheet: WOS
Concept		Terms	Results
Nutrition (EBP)	#1	TS=("Nutrition" OR "Nutritional" OR "Nutrition care" OR "Nutritional care" OR "Nutrition Assessment" OR "Nutritional Assessment" OR "Nutrition Therapy" OR "Nutritional Therapy" OR Undernutrition OR Malnutrition)	622488
	#2	TS=("Evidence-Based Practice" OR "Evidence-Based" OR "Evidence based" OR "EBP")	208418
	#3	#1 AND #2	6200
Implementation (TMF and/or strategies)	#4	TS=("Implementation Science" OR "Implementation Research" OR "Dissemination Research" OR "Dissemination and Implementation" OR "D&I" OR Implement OR Implements OR Implemented OR Implementation OR Implementations)	2682255
	#5	TS=("Model" OR "Models" OR "Framework" OR "Frameworks" OR "Methods" OR "Method" OR "Methods" OR "Determinant" OR "Determinants" OR "Context" OR "Barrier" OR "Barriers" OR "Facilitator" OR "Facilitators" OR "Enabler" OR "Enablers")	25951042
	#6	TS=("Intervention" OR "Interventions" OR "Intervene" OR "Intervened" OR "Intervening" OR "Program" OR "Programs" OR "Programming" OR "Programme" OR "Programmed" OR "Strategy" OR "Strategies" OR "Tool" OR "Tools")	8947007
	#7	#5 OR #6	30018651
	#8	#4 AND #7	1966473
Implementation (outcomes)	#9	TS=("Implementation Outcome" OR "Implementation Outcomes" OR "Acceptability" OR "Acceptable" OR "Adoption" OR "Adopted" OR "Approved" OR "Approval" OR "Enacted" OR "Endorsed" OR "Endorsement" OR "Maintained" OR "Maintenance" OR "Embraced" OR "Selected" OR "Selection" OR "Chosen" OR "Choice" OR "Appropriateness" OR "Appropriate" OR "Suitable" OR "Suitability" OR "Suited" OR "Apt" OR "Useful" OR "U…	20742202
Total	#10	#3 AND #8 AND #9	899
	#11	#10 from January 2015 to January 2025	714
2025-01-24

## Sheet: Emcare
Concept		Terms	Results
Nutrition (EBP)	#1	(nutrition or diet or "nutritional science" or "nutritional assessment" or "nutritional deficiency" or "nutritional disorder" or "nutritional requirement" or "diet therapy").sh. or (nutrition or "nutrition care" or "nutritional care" or "nutrition assessment" or "nutritional assessment" or "nutrition therapy" or "nutritional therapy" or undernutrition or malnutrition).ti,ab,hw,kf.	275671
	#2	"evidence based practice".sh. or ("evidence-based" or ebp).ti,ab,hw,kf.	174483
	#3	1 AND 2	7313
Implementation (TMF and/or strategies)	#4	"implementation science".sh. or ("implementation science" or "implementation research" or "dissemination research" or "dissemination and implementation" or "d&i" or implement or implements or implemented or implementation or implementations).ti,ab,hw,kf.	361247
	#5	"theoretical model".sh. or (model or models or framework or frameworks or method or methods or determinant or determinants or context or barrier or barriers or facilitator or facilitators or enabler or enablers).ti,ab,hw,kf.	4183254
	#6	"health care planning".sh. or (intervention or interventions or intervene or intervened or intervening or program or programs or programming or programme or programmed or strategy or strategies or tool or tools).ti,ab,hw,kf.	2026005
	#7	5 OR 6	4978376
	#8	4 AND 7	309961
Implementation (outcomes)	#9	("implementation outcome" or "implementation outcomes" or "acceptability" or "acceptable" or "adoption" or "adopted" or "approved" or "approval" or "enacted" or "endorsed" or "endorsement" or "maintained" or "maintenance" or "embraced" or "selected" or "selection" or "chosen" or "choice" or "appropriateness" or "appropriate" or "suitable" or "suitability" or "suited" or "apt" or "useful" or "usef…	2993042
Total	#10	3 AND 8 AND 9	729
	#11	10 from January 2015 to January 2025	556
2025-01-24

## Sheet: JBI
Concept		Terms	Results
Nutrition (EBP)	#1	(nutrition or diet or "nutritional science" or "nutritional assessment" or "nutritional deficiency" or "nutritional disorder" or "nutritional requirement" or "diet therapy").sh. or (nutrition or "nutrition care" or "nutritional care" or "nutrition assessment" or "nutritional assessment" or "nutrition therapy" or "nutritional therapy" or undernutrition or malnutrition).ti,ab,hw,rf.	361
	#2	"evidence based practice".sh. or ("evidence-based" or ebp).ti,ab,hw,rf.	598
	#3	1 AND 2	38
Implementation (TMF and/or strategies)	#4	"implementation science".sh. or ("implementation science" or "implementation research" or "dissemination research" or "dissemination and implementation" or "d&i" or implement or implements or implemented or implementation or implementations).ti,ab,hw,rf.	1084
	#5	"theoretical model".sh. or (model or models or framework or frameworks or method or methods or determinant or determinants or context or barrier or barriers or facilitator or facilitators or enabler or enablers).ti,ab,hw,rf.	2165
	#6	"health care planning".sh. or (intervention or interventions or intervene or intervened or intervening or program or programs or programming or programme or programmed or strategy or strategies or tool or tools).ti,ab,hw,rf.	3783
	#7	5 OR 6	4249
	#8	4 AND 7	941
Implementation (outcomes)	#9	("implementation outcome" or "implementation outcomes" or "acceptability" or "acceptable" or "adoption" or "adopted" or "approved" or "approval" or "enacted" or "endorsed" or "endorsement" or "maintained" or "maintenance" or "embraced" or "selected" or "selection" or "chosen" or "choice" or "appropriateness" or "appropriate" or "suitable" or "suitability" or "suited" or "apt" or "useful" or "usef…	2479
Total	#10	3 AND 8 AND 9	17
	#11	10 from January 2015 to January 2025	13
2025-01-24

## Sheet: ScienceDirect
Concept		Terms	Results
Nutrition (EBP)	#1	(Nutrition OR Nutritional OR Diet):ti,ab,kw	351152
	#2	(Evidence-Based Practice OR Evidence-Based OR EBP):ti,ab,kw	285683
	#3	#1 AND #2	9742
Implementation (TMF and/or strategies)	#4	(Implementation OR Implementing OR Implemented):ti,ab,kw	580252
	#5	-	-
	#6	-	-
	#7	#5 OR #6	-
	#8	#4 AND #7	580252
Implementation (outcomes)	#9	-	-
Total	#10	#3 AND #8 AND #9	927
	#11	#10 from January 2015 to January 2025	749
2025-01-24

## Sheet: HMIC
Concept		Terms	Results
Nutrition (EBP)	#1	('nutrition care' or 'nutritional care' or 'nutrition assessment' or 'nutritional assessment' or 'nutrition therapy' or 'nutritional therapy' or 'undernutrition' or 'malnutrition' or 'nutritional disorder' or 'diet therapy' or 'nutritional assessment' or 'nutrition' or 'nutritional science' or 'diet, food, and nutrition').mp.	3603
	#2	evidence based practice'.mp.	3087
	#3	#1 AND #2	17
Implementation (TMF and/or strategies)	#4	('implementation science' or 'implementation science' or 'implementation research' or 'dissemination research' or 'dissemination and implementation' or 'd&i' or 'implement' or 'implements' or 'implemented' or 'implementation' or 'implementations).mp.	23963
	#5	('theoretical model' or 'model' or 'models' or 'framework' or 'frameworks' or 'method' or 'methods' or 'determinant' or 'determinants' or 'context' or 'barrier' or 'barriers' or 'facilitator' or 'facilitators' or 'enabler' or 'enabler).mp.	81322
	#6	('health care planning' or 'intervention' or 'interventions' or 'intervene' or 'intervened' or 'intervening' or 'program' or 'programs' or 'programming' or 'programme' or 'programmed' or 'strategy' or 'strategies' or 'tool' or 'tools').mp.	64015
	#7	#5 OR #6	120495
	#8	#4 AND #7	14167
Implementation (outcomes)	#9	('implementation outcome' or 'implementation outcomes' or 'acceptability' or 'acceptable' or 'adoption' or 'adopted' or 'approved' or 'approval' or 'enacted' or 'endorsed' or 'endorsement' or 'maintained' or 'maintenance' or 'embraced' or 'selected' or 'selection' or 'chosen' or 'choice' or 'appropriateness' or 'appropriate' or 'suitable' or 'suitability' or 'suited' or 'apt' or 'useful' or 'usef…	112570
Total	#10	#3 AND #8 AND #9	0
	#11	#10 from January 2015 to January 2025	0
2025-01-24

## Sheet: BNI
Concept		Terms	Results
Nutrition (EBP)	#1	noft('nutrition care' OR 'nutritional care' OR 'nutrition assessment' OR 'nutritional assessment' OR 'nutrition therapy' OR 'nutritional therapy' OR 'undernutrition' OR 'malnutrition’ OR ‘nutritional disorder' OR 'diet therapy' OR 'nutritional assessment' OR 'nutrition' OR 'nutritional science' OR 'diet, food, and nutrition')	31553
	#2	noft('evidence based practice')	26487
	#3	#1 AND #2	812
Implementation (TMF and/or strategies)	#4	noft('implementation science' OR 'implementation science' OR 'implementation research' OR 'dissemination research' OR 'dissemination and implementation' OR 'd&i' OR 'implement' OR 'implements' OR 'implemented' OR 'implementation' OR 'implementations)	51989
	#5	noft(‘theoretical model' OR 'model' OR 'models' OR 'framework' OR 'frameworks' OR 'method' OR 'methods' OR 'determinant' OR 'determinants' OR 'context' OR 'barrier' OR 'barriers' OR 'facilitator' OR 'facilitators' OR 'enabler' OR 'enablers)	262257
	#6	noft('health care planning' OR 'intervention' OR 'interventions' OR 'intervene' OR 'intervened' OR 'intervening' OR 'program' OR 'programs' OR 'programming' OR 'programme' OR 'programmed' OR 'strategy' OR 'strategies' OR 'tool' OR 'tools')	245822
	#7	#5 OR #6	393560
	#8	#4 AND #7	40164
Implementation (outcomes)	#9	noft('implementation outcome' OR 'implementation outcomes' OR 'acceptability' OR 'acceptable' OR 'adoption' OR 'adopted' OR 'approved' OR 'approval' OR 'enacted' OR 'endorsed' OR 'endorsement' OR 'maintained' OR 'maintenance' OR 'embraced' OR 'selected' OR 'selection' OR 'chosen' OR 'choice' OR 'appropriateness' OR 'appropriate' OR 'suitable' OR 'suitability' OR 'suited' OR 'apt' OR 'useful' OR '…	254002
Total	#10	#3 AND #8 AND #9	121
	#11	#10 from January 2015 to January 2025	74
2025-01-24

[truncated: 5 more sheets: PsychINFO, BSC, EconLit, ERIC, LiSSa]
