# Supplementary material for: Using implementation science to promote evidence-based nutritional care in healthcare settings: A mixed-methods systematic review
Source: Int J Nurs Stud Adv. 2025 Aug 24;9:100414. doi: 10.1016/j.ijnsa.2025.100414 (PMC12510114; doi:10.1016/j.ijnsa.2025.100414)
Supplement: Supplementary file 3 [file mmc3.xlsx]

## Sheet: Characteristics of studies
Study	Journal	Country	Methodology	Centricity	Control Group	Before/ After	Population	Specialty	Evidence Implemented	NCP Step	Study Duration	Number of Patients	Number of Professionals
[CP] Al Kalaldeh et al.' study	[Cluster 1]	Jordan	Quantitative, non-RCT	Multicentric	No	Yes	Adult	Intensive Care	Guidelines for enteral nutrition	Intervention	51 months	192	253
Atkins et al. (2019)	Support Care Cancer	Australia	Quantitative, non-RCT	Monocentric	No	Yes	Adult	Haematology	Nutrition care pathway	All steps	48 months	20	-
Barhorst et al. (2023)	J Parenter Enteral Nutr	USA	Quantitative, non-RCT	Monocentric	No	Yes	Adult	Intensive Care	Guidelines for early enteral nutrition	Intervention	3 months	39	16
[CP] Byrnes et al.' study	[Cluster 2]	Australia	Mixed methods	Monocentric	Yes	Yes	Adult	Surgery	Enhanced Recovery After Surgery guidelines	Intervention	30 months	155	13
Colebatch & Lockwood (2020)	JBI Evid Synth	Australia	Quantitative, non-RCT	Monocentric	No	Yes	Adult	Surgery	Enhanced Recovery After Surgery guidelines	Intervention	12 months	40	5
Costello (2016)	JBI Database SR&IR	USA	Quantitative, non-RCT	Monocentric	No	Yes	Paediatric	Surgery	Preoperative fasting	Intervention	12 months	40	8
Cunha et al. (2024)	Rev Esc Enferm USP	Brazil	Mixed methods	Monocentric	No	Yes	Neonatal	Neonatal	Breastfeeding guidelines	Intervention	14 months	62	20
Den et al. (2021)	Nutr Cancer	Australia	Quantitative, non-RCT	Monocentric	No	Yes	Adult	Surgery	Enhanced Recovery After Surgery guidelines	Intervention	12 months	80	-
[CP] EAT study	[Cluster 3]	Australia	Quantitative RCT	Multicentric	Yes	Yes	Adult	Oncology	Eating As Treatment (EAT)	Intervention	36 months	307	29
[CP] Findlay et al.' study	[Cluster 4]	Australia	Mixed methods	Monocentric	No	Yes	Adult	Oncology	Head and neck cancer nutrition guidelines	All steps	52 months	132	19
Gerrish et al. (2016)	J Adv Nurs	UK	Mixed methods	Monocentric	No	Yes	Adult	Hospital	Malnutrition Universal Screening Tool	Assessment	18 months	156	100
Giuliani et al. (2015)	JBI Database SR&IR	Australia	Quantitative, non-RCT	Monocentric	No	Yes	Adult	Surgery	Preoperative fasting	Intervention	5 months	91	22
Goodchild et al. (2018)	JBI Database SR&IR	Australia	Quantitative, non-RCT	Monocentric	No	Yes	Neonatal	Neonatal	Breastfeeding guidelines	Intervention	3 months	40	50
Gu et al. (2020)	Ped Crit Care Med	China	Quantitative, non-RCT	Monocentric	No	Yes	Paediatric	Cardiology	Nutrition risk screening and assessment	Assessment	6 months	142	100
Loeliger et al. (2022)	Transl Behav Med	Australia	Mixed methods	Monocentric	No	Yes	Adult	Oncology	Cancer-related sarcopenia pathway	All steps	11 months	159	-
Mackay et al. (2019)	Nutr Diet	Australia	Quantitative, non-RCT	Monocentric	No	Yes	Adult	Nephrology	Dietetic model of care in haemodialysis	All steps	18 months	32	148
[CP] More-2-Eat Phase 1	[Cluster 5]	Canada	Quantitative, non-RCT	Multicentric	No	Yes	Adult	Hospital	Integrated Nutrition Pathway for Acute Care	All steps	12 months	5030	697
[CP] More-2-Eat Phase 2	[Cluster 6]	Canada	Quantitative, non-RCT	Multicentric	No	Yes	Adult	Hospital	Integrated Nutrition Pathway for Acute Care	All steps	18 months	5158	14
Mullins (2021)	JBI Database SR&IR	Australia	Quantitative, non-RCT	Monocentric	No	Yes	Adult	Rehabilitation	Strocke nutrition and hydratation guidelines	Intervention	5 months	26	-
Naseer et al. (2017)	JBI Evid Implement	Singapore	Mixed methods	Monocentric	No	Yes	Adult	Oncology	Protected mealtimes	Intervention	8 months	24	26
Robertson et al. (2018)	Int J Gen Med	Australia	Mixed methods	Monocentric	No	Yes	Adult	Surgery	Enhanced Recovery After Surgery guidelines	Intervention	20 months	164	16
Seah et al. (2022)	JBI Database SR&IR	Singapore	Quantitative, non-RCT	Monocentric	No	Yes	Adult	Surgery	Enhanced Recovery After Surgery guidelines	Intervention	7 months	84	-
Sheng et al. (2020)	Int J Gen Med	China	Mixed methods	Monocentric	No	Yes	Adult	Neurology	Strocke nutrition guidelines	Intervention	6 months	68	12
[CP] SIMPLE study	[Cluster 7]	Australia	Mixed methods	Multicentric	No	Yes	Adult	Hospital	Systematised Interdisciplinary Malnutrition Program	All steps	12 months	762	7
Smith et al. (2018)	JBI Database SR&IR	Australia	Quantitative, non-RCT	Monocentric	No	Yes	Adult	Hospital	Nutritional screening and assessment guidelines	Assessment	10 months	144	-
Takefala et al. (2024)	Nutr Clin Pract	Australia	Quantitative, non-RCT	Monocentric	No	Yes	Adult	Surgery	Early feeding protocol post-liver transplant	Intervention	24 months	121	19
Williams et al. (2019)	Nutr Diet	Australia	Quantitative, non-RCT	Multicentric	No	Yes	Adult	Medicine	Metabolic diet pathway	All steps	26 months	47	-
Q. Zhang et al. (2021)	JBI Evid Implement	China	Quantitative, non-RCT	Monocentric	No	Yes	Adult	Surgery	Enhanced Recovery After Surgery guidelines	Intervention	4 months	148	40
W. Zhang et al. (2021)	JBI Evid Implement	China	Quantitative, non-RCT	Monocentric	No	Yes	Adult	Surgery	Enhanced Recovery After Surgery guidelines	Intervention	6 months	60	10
Companion papers details
Study	Journal	Country	Methodology	Centricity	Control Group	Before/ After	Population	Specialty	Evidence Implemented	NCP Step	Study Duration	Number of Patients	Number of Professionals
[CP] Al Kalaldeh et al.' study	[Cluster 1]	Jordan	Quantitative, non-RCT	Multicentric	No	Yes	Adult	Intensive Care	Guidelines for enteral nutrition	Intervention	51 months	192	253
Al Kalaldeh et al. (2014)	Br J Nurs	Jordan	Quantitative, descriptive	Multicentric	No	No	Adult	Intensive Care	Guidelines for enteral nutrition	Intervention	7 months	0	14
Al Kalaldeh et al. (2015)	Nurs Crit Care	Jordan	Qualitative	Multicentric	No	No	Adult	Intensive Care	Guidelines for enteral nutrition	Intervention	7 months	0	253
Al Kalaldeh & Shahin (2015)	Gast Nurs	Jordan	Quantitative, non-RCT	Multicentric	No	Yes	Adult	Intensive Care	Guidelines for enteral nutrition	Intervention	7 months	192	0
Al Kalaldeh (2017)	Gast Nurs	Jordan	Quantitative, non-RCT	Multicentric	No	Yes	Adult	Intensive Care	Guidelines for enteral nutrition	Intervention	7 months	192	127
[CP] Byrnes et al.' study	[Cluster 2]	Australia	Mixed methods	Monocentric	Yes	Yes	Adult	Surgery	Enhanced Recovery After Surgery guidelines	Intervention	30 months	155	13
Byrnes et al. (2019)	Eur J Clin Nutr	Australia	Qualitative	Monocentric	No	No	Adult	Surgery	Enhanced Recovery After Surgery guidelines	Intervention	3 moths	0	13
Byrnes et al. (2018)	Nutr Diet	Australia	Mixed methods	Monocentric	Yes	Yes	Adult	Surgery	Enhanced Recovery After Surgery guidelines	Intervention	30 months	155	NR
[CP] EAT study	[Cluster 3]	Australia	Quantitative RCT	Multicentric	Yes	Yes	Adult	Oncology	Eating As Treatment (EAT)	Intervention	36 months	307	29
McCarter et al. (2018)	Ann Behav Med	Australia	Quantitative RCT	Multicentric	Yes	Yes	Adult	Oncology	Eating As Treatment (EAT)	Intervention	36 months	307	18
Britton et al. (2019)	Int J Radiation Oncol Biol Phys	Australia	Quantitative RCT	Multicentric	Yes	Yes	Adult	Oncology	Eating As Treatment (EAT)	Intervention	36 months	307	-
Murray (2019)	Nutr Diet	Australia	Quantitative RCT	Multicentric	Yes	Yes	Adult	Oncology	Eating As Treatment (EAT)	Intervention	36 months	307	29
Beck et al. (2020)	Nutrients	Australia	Quantitative RCT	Multicentric	Yes	Yes	Adult	Oncology	Eating As Treatment (EAT)	Intervention	36 months	307	29
Beck et al. (2021)	Implement Sci	Australia	Quantitative RCT	Multicentric	Yes	Yes	Adult	Oncology	Eating As Treatment (EAT)	Intervention	36 months	307	18
[CP] Findlay et al.' study	[Cluster 4]	Australia	Mixed methods	Monocentric	No	Yes	Adult	Oncology	Head and neck cancer nutrition guidelines	All steps	52 months	132	19
Findlay et al. (2020c)	Nutrients	Australia	Mixed methods	Monocentric	No	Yes	Adult	Oncology	Head and neck cancer nutrition guidelines	All steps	52 months	132	12
Findlay et al. (2020b)	Support Care Cancer	Australia	Qualitative	Monocentric	No	No	Adult	Oncology	Head and neck cancer nutrition guidelines	All steps	4 months	7	4
Findlay et al. (2021)	Support Care Cancer	Australia	Qualitative	Monocentric	No	No	Adult	Oncology	Head and neck cancer nutrition guidelines	All steps	6 months	0	19
[CP] More-2-Eat Phase 1	[Cluster 5]	Australia	Quantitative, non-RCT	Multicentric	No	Yes	Adult	Hospital	Integrated Nutrition Pathway for Acute Care (INPAC)	All steps	12 months	5030	697
Keller et al. (2019)	Clin Nutr	Canada	Quantitative, non-RCT	Multicentric	No	Yes	Adult	Hospital	Integrated Nutrition Pathway for Acute Care (INPAC)	All steps	12 months	5030	-
Laur et al. (2017)	BMC Health Serv Res	Canada	Qualitative	Multicentric	No	No	Adult	Hospital	Integrated Nutrition Pathway for Acute Care (INPAC)	All steps	5 months	-	133
Laur et al. (2018b)	JPEN J Parenter Enteral Nutr	Canada	Mixed methods	Multicentric	No	Yes	Adult	Hospital	Integrated Nutrition Pathway for Acute Care (INPAC)	All steps	12 months	-	393
Laur et al. (2018a)	BMC Health Serv Res	Canada	Qualitative	Monocentric	No	Yes	Adult	Hospital	Integrated Nutrition Pathway for Acute Care (INPAC)	All steps	12 months	-	138
Laur et al. (2019)	Nutr Clin Pract	Canada	Qualitative	Monocentric	No	Yes	Adult	Hospital	Subjective global assessment (SGA)	Assessment	12 months	-	33
[CP] More-2-Eat Phase 2	[Cluster 6]	Australia	Quantitative, non-RCT	Multicentric	No	Yes	Adult	Hospital	Integrated Nutrition Pathway for Acute Care (INPAC)	All steps	18 months	5158	14
Keller et al. (2021)	Clin Nutr	Canada	Quantitative, non-RCT	Multicentric	No	Yes	Adult	Hospital	Integrated Nutrition Pathway for Acute Care (INPAC)	All steps	18 months	5158	-
Laur et al. (2021)	BMJ Nutr Prev Health	Canada	Qualitative	Multicentric	No	No	Adult	Hospital	Integrated Nutrition Pathway for Acute Care (INPAC)	All steps	5 months	-	14
[CP] SIMPLE study	[Cluster 7]	Australia	Mixed methods	Multicentric	No	Yes	Adult	Hospital	Systematised Interdisciplinary Malnutrition Program	All steps	12 months	762	7
Young et al. (2019)	J Health Organ Manag	Australia	Qualitative	Multicentric	No	No	Adult	Hospital	Systematised Interdisciplinary Malnutrition Program	All steps	-	-	7
Bell et al. (2021)	Nutr Diet	Australia	Mixed methods	Multicentric	No	Yes	Adult	Hospital	Systematised Interdisciplinary Malnutrition Program	All steps	12 months	762	-

## Sheet: Implementation TMFs
Study	Process models	Determinant frameworks	Classic theories	Implementation theories	Evaluation frameworks
[CP] Al Kalaldeh et al.' study
Atkins et al. (2019)
Barhorst et al. (2023)	KTA
[CP] Byrnes et al.' study		i-PARIHS			IOF
Colebatch & Lockwood (2020)	JBI EBHC
Costello (2016)	JBI EBHC
Cunha et al. (2024)	JBI EBHC
Den et al. (2021)
[CP] EAT study
[CP] Findlay et al.' study		CFIR			IOF
Gerrish et al. (2016)	KTA	PARIHS
Giuliani et al. (2015)	JBI EBHC
Goodchild et al. (2018)	JBI EBHC
Gu et al. (2020)		i-PARIHS
Loeliger et al. (2022)		AACTT			TFA
Mackay et al. (2019)	KTA	TDF		COM-B
[CP] More-2-Eat Phase 1	KTA	TDF, CFIR		NPT, COM-B
[CP] More-2-Eat Phase 2	KTA	TDF		NPT, COM-B
Mullins (2021)	JBI EBHC
Naseer et al. (2017)	JBI EBHC
Robertson et al. (2018)	KTA	TDF
Seah et al. (2022)	JBI EBHC
Sheng et al. (2020)	JBI EBHC
[CP] SIMPLE study	KTA	CFIR, i-PARIHS, TDF
Smith et al. (2018)	JBI EBHC
Takefala et al. (2024)	KTA	CFIR, TDF		ERIC
Williams et al. (2019)		i-PARIHS
Q. Zhang et al. (2021)	JBI EBHC
W. Zhang et al. (2021)	JBI EBHC
AACTT: Action, Actor, Context, Target, Time CFIR: Consolidated Framework for Implementation Research COM-B: Capability, Opportunity, Motivation - Behaviour ERIC: Expert Recommendations for Implementing Change IOF: Implementation Outcomes Framework i-PARIHS: Integrated Promoting Action on Research Implementation in Health Services JBI EBHC: Joanna Briggs Institute Evidence-Based Healthcare KTA: Kn…

## Sheet: Implementation determinants
Study	Barriers (CFIR Domains → Constructs)	Facilitators (CFIR Domains → Constructs)
[CP] Al Kalaldeh' study	Outer Setting → Policies & Laws: No clear institutional policies or standardized guidelines for enteral nutrition (EN), making implementation inconsistent	Inner Setting → Relational Connections: Collaboration with dietitians and physicians helped improve feeding practices
based on Al Kalaldeh et al. (2014) Al Kalaldeh et al. (2015)	Inner Setting → Culture: Some nurses felt unsupported or ignored in their contributions, leading to professional friction and reduced motivation	Inner Setting → Communications: Nurses shared knowledge informally through peer mentorship, supporting skill development
	Inner Setting → Structural Characteristics: Absence of structured nutritional teams in departments	Individuals → Motivation: Nurses demonstrated a strong commitment to improving EN practices despite the lack of guidelines
	Individuals → Capability: Low perceived responsibility for patient nutrition among nurses	Implementation Process → Planning: Nurses attempted to create feeding protocols and requested structured guidelines to improve consistency
	Individuals → Opportunity: Physicians sometimes initiated feeding without sufficient patient assessment, reducing nurse autonomy	Implementation Process → Engaging: Nurses emphasized patient and family education, ensuring better nutritional care outcomes
	Implementation Process → Assessing Needs: Nurses lacked formal EN assessment procedures, relying instead on individual judgment for patient evaluations	Implementation Process → Doing: Nurses proactively took protective measures (e.g., proper patient positioning, frequent suctioning) to improve EN outcomes
	Implementation Process → Engaging: Physicians did not always value nurses' input on nutrition decisions, leading to professional tensions	Implementation Process → Adapting: Nurses tailored feeding practices based on patient needs despite the absence of formal protocols
	Implementation Process → Reflecting & Evaluating: There was no systematic approach to evaluating the effectiveness of EN practices across different hospitals
Atkins et al. (2019)	Inner Setting → Available Resources: The need for specific dietetic resource allocation (e.g., time requirements for assessments and reviews) indicates potential resource constraints in implementing the pathway effectively
Barhorst et al. (2023)	Inner Setting → Culture: Standard nursing practices, conventional beliefs, and concerns about disease acuity hindered optimal EN implementation	Inner Setting → Culture: A strong team-based relationship in the ICU, described as a "work family," promoted collaboration and mutual support
	Individuals → Capability: Lack of knowledge among staff regarding early enteral nutrition (EN) and its impact on patient outcomes	Inner Setting → Relative Priority: The implementation took place in an academic medical center committed to interdisciplinary quality improvement initiatives, reinforcing the priority of evidence-based care
	Implementation Process → Doing: The process of NGT placement was seen as laborious and time-consuming, discouraging consistent application	Inner Setting → Communications: Open and cohesive communication between nursing and physician leadership facilitated problem-solving
	Implementation Process → Engaging: Some staff were unaware of the problem, with 58% of medical staff believing patients already received EN within 48 hours, reducing perceived urgency for change	Implementation Process → Engaging: Both nursing and physician leadership actively supported the implementation, fostering staff buy-in
	Implementation Process → Doing: The process of NGT placement was seen as laborious and time-consuming, discouraging consistent application
[CP] Byrnes' study	Outer Setting → Local Conditions: Patient factors such as nausea, vomiting, drowsiness, and pain contributed to poor tolerance of nutritional interventions, making implementation more challenging
based on Byrnes et al. (2018) Byrnes et al. (2019)	Outer Setting → Policies & Laws: The requirement for approval from multiple department heads created a bureaucratic barrier, slowing the process of implementing practice changes
	Outer Setting → Financing: Limited resources and funding for food availability outside of standard meal times hindered proper patient nutrition
	Inner Setting → Structural Characteristics: The complexity of the acute surgical service, including unpredictable operating times and the need for flexibility, created challenges for implementing nutritional practices
	Inner Setting → Communications: Poor interdisciplinary communication, coupled with segmented responsibilities ("silos of practice"), resulted in misalignment between medical teams
	Inner Setting → Culture: A hierarchical decision-making structure, where senior surgeons held the majority of decision-making power, led to a lack of empowerment for junior medical staff, nurses, and dietitians
	Inner Setting → Tension for Change: While clinicians recognized that current nutritional practices could be improved, they viewed proposed changes as incompatible with complex patient cases, particularly for older patients
	Inner Setting → Relative Priority: Due to the high turnover of residents and registrars, practice change was deprioritized, making it difficult to establish effective teams and implement new nutritional guidelines
	Inner Setting → Available Resources: An inflexible food service system, with strict meal order cut-off times and limited food availability on the ward, prevented timely diet upgrades and increased preoperative fasting periods
	Individuals → Capability: Junior medical staff relied heavily on direct orders from senior staff, limiting their ability to act independently in nutritional decision-making
	Individuals → Motivation: Habitual behaviors and a culture of deferring decisions to senior staff perpetuated a status quo where change was not actively pursued
	Implementation Process → Engaging: Nursing staff and dietitians played an advocacy role rather than being empowered to make direct decisions about patient nutrition, delaying implementation of new practices
	Implementation Process → Planning: The lack of clinical consensus between disciplines resulted in hesitation and resistance to practice changes
	Implementation Process → Doing: Defaulting to inaction when no senior directive was provided led to delays in implementing nutritional interventions
Colebatch & Lockwood (2020)	Inner Setting → Compatibility: Postoperative nutrition supplements were difficult to access and often poorly tolerated, making adherence to protocols challenging	Outer Setting → Partnerships & Connections: Information and samples of preoperative carbohydrate drinks were provided by medical nutrition supplement companies
	Inner Setting → Available Resources: Preoperative carbohydrate drinks were not consistently available for patients, limiting adherence to protocols. Lack of access to a dietitian for preoperative nutrition assessment for high-risk patients	Outer Setting → External Pressure: A strong body of evidence supported the value of ERAS nutrition care pathways (NCPs), creating external motivation for implementation
	Inner Setting → Access to Knowledge & Information: Lack of staff education on ERAS nutrition protocols	Inner Setting → Communications: Medication charts were used as a tool to improve compliance with the provision of nutrition supplements
	Implementation Process → Engaging: Lack of patient education on ERAS nutrition protocols, reducing patient adherence	Inner Setting → Mission Alignment: Executive and ward management support was provided to facilitate staff attendance at ERAS education sessions
	Implementation Process → Planning: Surgeons' standing orders did not support ERAS nutrition protocols, leading to inconsistencies in implementation	Implementation Process → Assessing Needs: Malnutrition risk screening tools were readily available to identify patients at high risk of malnutrition
	Implementation Process → Doing: Surgeons' standing orders were not updated by the end of the project, hindering the full implementation of ERAS nutrition protocols	Implementation Process → Engaging: A consumer advisory committee facilitated consumer involvement in the development of patient education materials
		Implementation Process → Planning: A letter was sent to surgeons outlining the need to update standing orders, supporting structured implementation
		Implementation Process → Reflecting & Evaluating: Professional resource printing was used to increase distribution and interest in patient information
Costello (2016)	Inner Setting → Communications: Lack of congruency between pre-admitting clinic practitioners, surgical services clinicians, and other stakeholders regarding preoperative ASA NPO instructions led to inconsistencies in patient care
	Inner Setting → Compatibility: The risk of compromising a flexible operating room schedule created resistance to adopting standardized preoperative nutrition protocols
	Implementation Process → Engaging: Language barriers (non-English-speaking patients) hindered effective communication of preoperative patient instructions, reducing adherence to guidelines
Cunha et al. (2024)	Inner Setting → Communications: Discontinuity in breastfeeding-related work across different hospital sectors disrupts coordinated patient care
	Inner Setting → Culture: Divergence in professional conduct and guidance leads to inconsistent breastfeeding support, creating confusion for mothers
	Inner Setting → Available Resources: Lack of a breastfeeding protocol for PTI/LBW (preterm/low birth weight) infants and a limited number of institutional documents on the topic hinder standardization of care. The absence of a milk collection site in the institution makes it difficult for mothers to store and express milk
	Inner Setting → Access to Knowledge & Information: Low availability of breastfeeding training in the hospital reduces staff competency and confidence in providing guidance
	Individuals → Capability: Professionals feel insecure or only partially confident when guiding mothers on breastfeeding, affecting the quality of support provided
	Implementation Process → Assessing Needs: Difficulty determining when to begin the tube-to-oral transition, leading to uncertainty in patient management
	Implementation Process → Engaging: Mothers experience difficulty with stimulation, milk expression, and resistance to kangaroo positioning, making breastfeeding initiation more challenging
	Implementation Process → Doing: The offering of supplements, bottles, and pacifiers for various reasons without supporting documentation creates inconsistencies in infant feeding practices
	Implementation Process → Reflecting & Evaluating: Lack of institutional knowledge of the Ten Steps to Successful Breastfeeding reduces adherence to global best practices
[CP] Findlay' study	Outer Setting → Partnerships & Connections: Lack of coordinated care across different disciplines resulted in inefficient nutrition care delivery	Outer Setting → Policies & Laws: Participants advocated for long-term investment in dietetics services, recognizing that short-sighted cost-cutting resulted in poorer patient outcomes
based on Findlay et al. (2020b) Findlay et al. (2021)	Outer Setting → External Pressure: The hospital system prioritized medical treatments over comprehensive care, preventing a holistic approach to patient well-being	Inner Setting → Communications: Multidisciplinary coordination among dietitians and speech pathologists was valued, reducing appointment burdens and improving continuity of care
	Inner Setting → Communications: Fragmented care resulted from inconsistent documentation and corridor conversations, leading to disorganized communication among team members	Inner Setting → Culture: There was recognition that nutrition care must shift from a reactive to a proactive model, leading to advocacy for early screening and intervention
	Inner Setting → Culture: The medical model dominated multidisciplinary team (MDT) meetings, limiting input from supportive care clinicians, including dietitians	Inner Setting → Mission Alignment: Participants recognized that specialized dietitians with advanced clinical expertise were integral to delivering optimal care
	Inner Setting → Tension for Change: Some participants expressed resignation to the status quo, believing that systemic changes were unlikely due to entrenched medical hierarchies	Individuals → Opinion Leaders: Strong leadership within the MDT and dietetics discipline was identified as critical to ensuring nutrition care remained a priority
	Inner Setting → Compatibility: Nutrition care was considered important in theory but not in practice, leading to a reactive rather than proactive approach	Implementation Process → Planning: Participants emphasized the need for a structured pre-treatment nutrition clinic to screen and intervene early for high-risk patients
	Inner Setting → Available Resources: Chronic lack of investment in dietetics resources led to higher hospital admissions and poorer outcomes for patients. Dietitians were stretched thinly, leading some clinicians to avoid referrals due to overwhelming demand	Implementation Process → Tailoring Strategies: Some clinicians proposed a "One Stop Shop" multidisciplinary clinic to ensure seamless integration of nutrition care across patient journeys
	Individuals → Capability: Dietitians and other supportive care professionals often lacked confidence in MDT meetings, feeling intimidated by the medical hierarchy and choosing to raise concerns privately	Implementation Process → Reflecting & Evaluating: Clinicians acknowledged that nutrition directly impacted patient outcomes, reinforcing the need for continuous assessment and improvement
	Individuals → Opportunity: The absence of strong leadership within both the dietetics discipline and the MDT prevented the structured inclusion of nutrition care in discussions
	Implementation Process → Planning: The lack of a structured pre-treatment nutrition assessment pathway meant that at-risk patients were often identified too late
	Implementation Process → Engaging: Many patients and caregivers were initially skeptical about the need for dietitians or speech pathologists, only realizing their importance later
	Implementation Process → Doing: Patients were often only referred to dietitians once severe nutritional issues had already developed, rather than being assessed proactively
	Implementation Process → Reflecting & Evaluating Patients reported information overload at the start of treatment, leading to difficulty retaining critical nutritional guidance
Gerrish et al. (2016)	Inner Setting → Work Infrastructure: High staff turnover required continuous MUST training for new employees, creating a burden on trainers and slowing progress	Innovation → Innovation Evidence Base: MUST was perceived as a valid, evidence-based tool, supporting its credibility as an assessment method
	Inner Setting → Communications: Absence due to sick leave of key staff (e.g., Senior Ward Nurses - SWNs) disrupted the continuity of nutrition innovation projects	Outer Setting → External Pressure: External requirements from commissioning bodies and the Care Quality Commission acted as a driver for implementing MUST screening
	Inner Setting → Tension for Change: Organizational turbulence from service reconfiguration lowered staff morale, delaying progress in implementing nutritional care improvements	Inner Setting → Communications: Collaboration across the ward-based multidisciplinary team (nurses, dietitians, medical staff) improved engagement in nutrition innovation
	Inner Setting → Relative Priority: Competing quality improvement initiatives (e.g., reducing pressure ulcers and hospital-acquired infections) diverted attention away from nutrition care	Individuals → Mid-level Leaders: Strong ward-level leadership (e.g., Senior Ward Nurses - SWNs) helped drive engagement and timely progress on nutritional care improvements.
	Inner Setting → Access to Knowledge & Information: The MUST assessment process was initially perceived as complex, particularly for staff with limited training, making implementation difficult.	Implementation Process → Planning: Identifying local priorities alongside organizational priorities helped promote ownership and commitment to nutrition care improvements
	Individuals → Capability: Only 49% of nurses initially reported having a good understanding of the nursing care guideline for patients at risk of malnutrition	Implementation Process → Tailoring Strategies: Simplified, step-by-step pictorial guidance/posters were produced in response to staff requests to make MUST training more accessible
	Implementation Process → Engaging: Heavy clinical workload and staff shortages made it difficult for Nutrition Champions (NCs) to train all staff and limited time for innovation in nutrition care	Implementation Process → Reflecting & Evaluating: Informal patient feedback and formal complaints about nutrition were used to inform and drive action plans for improvement
	Implementation Process → Doing: Some wards lacked local ownership of nutrition innovation, which slowed adoption of new nutrition care initiatives
Giuliani et al. (2015)	Inner Setting → Communications: Poor documentation of preoperative fasting instructions led to inconsistencies in patient management
	Inner Setting → Access to Knowledge & Information: The hospital-wide preoperative fasting protocol was outdated, leading to deviations from best practices
	Individuals → Capability: Lack of knowledge among staff regarding evidence-based practice on fasting resulted in outdated or incorrect practices
Goodchild et al. (2018)	Inner Setting → Communications: Inconsistent advice and education provided by staff led to confusion among pregnant and postnatal women regarding breastfeeding best practices
	Inner Setting → Access to Knowledge & Information: Lack of standardized education protocols contributed to variations in breastfeeding guidance provided by healthcare professionals
	Implementation Process → Assessing Needs: Women who deliver before 34 weeks miss routine antenatal breastfeeding education, limiting their knowledge and preparedness.
Gu et al. (2020)	Innovation → Innovation Relative Advantage: The guideline is perceived as beyond the scope of nursing duties, leading to a lack of engagement from nurses
	Innovation → Innovation Design: The guideline is not available in an accessible and usable form, making it difficult for nurses to implement in practice
	Inner Setting → Work Infrastructure: Lack of a multidisciplinary cooperation mechanism and working processes makes collaboration between healthcare professionals challenging
	Inner Setting → Communications: Limited communication between doctors and nurses about the nutritional care of infants leads to poor coordination
	Inner Setting → Incentive Systems: Lack of incentives (e.g., job prospects, learning opportunities, remuneration, and personal honors) discourages engagement in best practices
	Inner Setting → Mission Alignment: Nurses have limited involvement in department affairs decision-making, making them feel disconnected from implementation efforts
	Inner Setting → Available Resources: Lack of human resources, such as clinical dietitians, restricts the ability to provide optimal nutritional care
	Individuals → Capability: Nurses have a lack of knowledge and skills regarding nutrition risk screening and nutrition assessment in infants with CHD
	Individuals → Opportunity: Nurses do not conduct nutritional risk screening accurately or complete nutritional assessments independently, limiting the effectiveness of the intervention
	Individuals → Motivation: Nutrition risk screening and assessment are not considered important, reducing adherence to best practices
Mackay et al. (2019)	Innovation → Innovation Complexity: No previous haemodialysis service existed, making it difficult to establish a structured dietetic model of care and increasing implementation challenges	Innovation → Innovation Evidence Base: Established recommendations from literature provided a validated framework for nutrition care processes and staffing benchmarks
	Inner Setting → Work Infrastructure: No local dietetic processes were established, requiring the development of new systems for patient care	Inner Setting → Tension for Change: The creation of a new service presented an opportunity to introduce best practices without resistance from existing workflows
	Inner Setting → Available Resources: No haemodialysis dietetic model of care in place, leading to a lack of structured workflows and processes for dietitians. Time constraints for dietetics staff limited their ability to implement best practices and provide comprehensive nutritional care	Individuals → Motivationt: Management actively supported the provision of recommended staffing, ensuring resources for dietetic care
	Individuals → Capability: Limited knowledge and skills among dietitians and nursing staff in nutrition management during dialysis, due to lack of prior experience. No previous experience in the Knowledge-to-Action (KTA) process for the renal dietitian, making structured implementation difficult	Individuals → Mid-level Leaders: Management actively supported the provision of recommended staffing, ensuring resources for dietetic care
		Implementation Process → Planning: Clearly defined nutrition care goals and workforce structures from literature helped provide direction for implementation
		Implementation Process → Reflecting & Evaluating:The dietetic department prioritized evidence-based practice, incorporating regular monitoring and evaluation, which facilitated continuous improvement.
[CP] More-2-Eat Phase 1	Innovation → Innovation Complexity: The SGA (Subjective Global Assessment) process was not part of routine practice, leading to hesitation among dietitians in implementing it	Innovation → Innovation Evidence Base: Research-supported guidelines and data were used to justify nutrition care improvements, including malnutrition screening
based on Laur et al. (2017) Laur et al. (2019)	Innovation → Innovation Design: The lack of a standardized method for determining nutrition status made it difficult for dietitians to diagnose malnutrition consistently	Inner Setting → Communications: Efforts to break down departmental silos between dietitians, nursing, and food service teams facilitated better mealtime coordination
	Inner Setting → Work Infrastructure: No structured process existed for screening and diagnosing malnutrition, making it difficult for staff to implement best practices consistently. Lack of accountability for mealtimes led to inconsistent nutrition care, with no specific role assigned for ensuring proper food intake	Inner Setting → Mission Alignment: Nutrition care improvements were aligned with hospital priorities, such as reducing malnutrition-related delays in hospital discharge
	Inner Setting → Communications: Departmental silos between dietitians, nursing, and food service teams hindered collaboration and disrupted mealtime routines	Individuals → Mid-level Leaders: Senior management acknowledged the importance of nutrition care, facilitating the implementation of improved screening processes
	Inner Setting → Tension for Change: Malnutrition was not always recognized as a key diagnosis by physicians, leading to delays in implementing necessary nutritional interventions	Implementation Process → Planning: Embedding nutrition screening into existing hospital admission processes helped normalize the change and improve compliance
	Inner Setting → Available Resources: Lack of clear communication about NPO (nothing by mouth) status created uncertainty for food service teams, leading to mistakes in meal distribution	Implementation Process → Tailoring Strategies: Short training sessions (huddles, peer training, and hands-on practice) were introduced to make learning SGA more practical and sustainable
	Individuals → Capability: Dietitians lacked comfort in conducting physical assessments as part of SGA, leading to implementation resistance	Implementation Process → Engaging: Early adopters and ‘believers’ in the change process helped champion the integration of nutrition screening practices
	Individuals → Motivation: Some dietitians felt anxious about touching patients during physical assessments, making it difficult to integrate SGA into their routine practice	Implementation Process → Doing: Pilot programs and short-term tests were used to trial new approaches before full implementation
	Implementation Process → Planning: Training for SGA had been conducted at some sites but was not effectively incorporated into practice, leading to a lack of sustainability	Implementation Process → Reflecting & Evaluating: Tracking local data on malnutrition rates and screening adherence helped create awareness and build motivation for change
	Implementation Process → Engaging: Resistance to change existed among some healthcare staff, requiring efforts to build engagement and motivation for implementing new practices
[CP] More-2-Eat Phase 2	Innovation → Innovation Complexity: Implementing INPAC required unit-specific adaptations, increasing the complexity of scaling and sustaining changes	Innovation → Innovation Evidence Base: The use of national standards provided credibility and facilitated the adoption of nutrition care improvements
based on Laur et al. (2021)	Outer Setting → Policies & Laws: Some hospital structures and provincial restructuring efforts created external constraints, making implementation and scaling more difficult	Outer Setting → External Pressure: Malnutrition was identified as a "barrier to discharge," making hospital leadership more likely to prioritize nutrition care improvements
	Inner Setting → Work Infrastructure: Nutrition care was not embedded into standard processes initially, requiring ongoing efforts to integrate new practices into hospital workflows	Inner Setting → Work Infrastructure: Embedding nutrition initiatives into existing quality improvement teams helped sustain changes beyond the initial project phase
	Inner Setting → Communications: Departmental silos between food service, nursing, and dietitians created challenges in aligning nutrition care efforts	Inner Setting → Communications: Clear communication of standardized processes ensured consistency across hospital units, reducing variability in nutrition care
	Inner Setting → Available Resources: Staff and management turnover was high, affecting the ability to sustain and spread nutrition care improvements	Individuals → Mid-level Leaders: Strong leadership support from Phase 1 champions helped maintain momentum and drive implementation across new units
	Individuals → Capability: Champions lacked prior experience in change management, making it difficult to drive implementation and sustain nutrition care improvements	Implementation Process → Planning: Champions leveraged existing hospital meetings (huddles, quality councils) to integrate discussions on nutrition, reducing the need for separate meetings
	Individuals → Motivation: Some staff lacked intrinsic motivation to sustain changes, particularly for interventions like MedPass, where champions were uncertain about its necessity	Implementation Process → Tailoring Strategies: Champions adjusted strategies based on local unit needs, ensuring that nutrition care improvements were practical and feasible
	Individuals → Mid-level Leaders: Engaging new management in Phase 2 was more challenging, as champions had less time and fewer resources to advocate for changes	Implementation Process → Engaging: Identifying and supporting unit champions was crucial for maintaining long-term engagement and leadership in nutrition care
	Implementation Process → Engaging: Not all staff were engaged in the change process, leading to variability in adoption and sustainability across units	Implementation Process → Doing: Framing nutrition care changes as improving efficiency and reducing workload helped gain buy-in from staff and leadership
	Implementation Process → Doing: Lack of accountability for mealtimes resulted in inconsistent patient nutrition care and responsibility gaps	Implementation Process → Reflecting & Evaluating: Audits and feedback loops were used to assess progress, ensure accountability, and refine implementation efforts over time
	Implementation Process → Reflecting & Evaluating: Champions expressed concerns about long-term capacity for data collection and audits, which were crucial for tracking progress and maintaining momentum
Mullins (2021)	Innovation → Innovation Evidence Base: Limited evidence exists to guide best-practice hydration assessment and monitoring, as there is no validated screening tool or agreed-upon assessment framework, leading to inconsistencies in care
	Inner Setting → Work Infrastructure: Lack of comprehensive and appropriate diet education resources for stroke secondary prevention reduces the effectiveness of patient education
	Inner Setting → Available Resources: Dietetics staffing capacity is insufficient, limiting the ability to provide regular preventive dietary education for stroke patients. Current medical record format does not support monitoring of weight trends, making it difficult to track weekly malnutrition risk effectively
	Inner Setting → Access to Knowledge & Information: Nursing staff are uncertain about MUST (Malnutrition Universal Screening Tool) completion and referral pathways due to changes in medical records, creating confusion in screening processes
	Individuals → Mid-level Leaders: Management concerns about financial and workforce costs of implementing best-practice guidelines create hesitation in committing resources
	Implementation Process → Engaging: Stakeholders unfamiliar with the JBI programme require additional engagement efforts to validate the evidence summary and ensure its relevance before adoption
Naseer et al. (2017)	Inner Setting → Work Infrastructure: Increase in the number of new staff requires additional training and adaptation, leading to inconsistencies in nutrition care delivery
	Inner Setting → Available Resources: Shortage of manpower during mealtimes, as nurses take breaks during patient meals, leading to inadequate feeding assistance
Robertson et al. (2018)	Innovation → Innovation Complexity: Diet progression decisions are influenced by multiple factors (e.g., nausea, gastroparesis, aspiration risk, surgical handling of the bowel), adding complexity to standardizing EOF protocols	Innovation → Innovation Evidence Base: There is broad awareness and cultural acceptance of early oral feeding (EOF) among colorectal consultants, making implementation easier
	Inner Setting → Work Infrastructure: No standardized hospital diet codes exist across hospitals, causing confusion about post-operative dietary instructions	Inner Setting → Work Infrastructure: Integrating clear documentation and communication mechanisms between dietitians, nurses, and surgical teams would ensure consistent tracking of diet progression
	Inner Setting → Communications: Diet upgrades are not systematically tracked, leading to communication breakdowns between surgical teams and nursing staff. Junior medical staff lack confidence in diet upgrade decisions, creating inconsistencies in patient feeding progression
	Inner Setting → Tension for Change: Some clinicians still rely on outdated clinical indicators (e.g., bowel sounds) for diet upgrades, despite evidence-based protocols recommending otherwise
	Implementation Process → Planning: No formal process exists for documenting and tracking diet progression, making it difficult to ensure consistent upgrades
Seah et al. (2022)	Inner Setting → Work Infrastructure: Nurses do not follow the prescribed fluid regimen timings, leading to inconsistencies in fluid monitoring and patient reminders
	Inner Setting → Relative Priority: Nurses do not perceive ensuring 1.2L fluid intake as a priority for patient care, leading to a lack of active encouragement.
	Individuals → Capability: Patients lack understanding of the importance of drinking 1.2L of fluids daily, affecting compliance with hydration goals
	Individuals → Motivation: Patients refuse to consume fluids due to concerns about frequent urination, leading to non-adherence to hydration recommendations
Sheng et al. (2020)	Innovation → Innovation Evidence Base: The choice of continuous nasal feeding methods is primarily based on clinical experience rather than evidence-based guidelines, resulting in variability and inconsistency in care
	Inner Setting → Available Resources: No continuous nasal feeding system or relevant guidelines exist in neurology departments, making it difficult to standardize evidence-based feeding practices
	Individuals → Capability: Nurses lack awareness of evidence-based nursing, leading to reliance on traditional or experience-based practices instead of best-practice guidelines
[CP] SIMPLE study	Inner Setting → Work Infrastructure: Lack of a structured co-design approach for implementation strategies led to facilitators driving changes instead of collaboratively designing solutions with staff	Inner Setting → Communications: Regular check-ins and peer networking among facilitators provided reassurance, learning opportunities, and implementation support
based on Young et al. (2019)	Inner Setting → Communications: Challenges in engaging stakeholders, including resistance from some team members, slowed the facilitation process	Inner Setting → Culture: Strong emphasis on building relationships and trust was essential to engaging staff and stakeholders in the change process
	Inner Setting → Available Resources: Limited protected facilitation time and short project duration hindered relationship-building and sustainable implementation	Individuals → Mid-level Leaders Support from nurse unit managers (NUMs) and clinical leaders helped drive implementation and gain staff buy-in
	Inner Setting → Mission Alignment: Prioritization conflicts between clinical demands and project implementation made it difficult to dedicate time for facilitators to focus solely on the intervention	Implementation Process → Planning: Use of structured tools (e.g., stakeholder mapping, context assessment frameworks) supported facilitators in navigating challenges
	Inner Setting → Available Resources: Limited protected facilitation time and short project duration hindered relationship-building and sustainable implementation	Implementation Process → Tailoring Strategies: Facilitators adapted strategies based on local context, ensuring implementation efforts aligned with existing workflows
	Individuals → Capability: Facilitators lacked formal training in implementation and facilitation strategies, making structured change management difficult	Implementation Process → Engaging: Nurse champions played a key role in sustaining change, reinforcing awareness and ongoing implementation efforts
	Implementation Process → Planning: Lack of structured tracking mechanisms (e.g., data feedback loops, reassessment of strategies) created challenges in evaluating progress and adjusting implementation	Implementation Process → Reflecting & Evaluating: Data collection and audit feedback mechanisms helped track progress and refine implementation strategies
	Implementation Process → Engaging: Inconsistency in identifying and sustaining champions for change, with some engaging early while others required more effort
Smith et al. (2018)	Inner Setting → Work Infrastructure: A lack of clear guidelines and documented procedures on when to perform MST, measure height/weight, and where to document results created inconsistencies in screening practices
	Inner Setting → Compatibility: Nutritional screening processes were not well integrated into existing workflows due to clinical and demographic factors, making it challenging for staff to complete all screening components consistently
	Inner Setting → Available Resources: Lack of knowledge regarding the availability of weighing equipment and how to access it (especially bariatric equipment) led to difficulties in conducting accurate assessments
	Individuals → Capability: Lack of staff knowledge and understanding of how to use the Malnutrition Screening Tool (MST) and how inaccurate use of the tool impacts ongoing patient management
	Implementation Process → Planning: Educating a large number of staff across multiple areas in a systematic and coordinated manner was challenging due to the scale and complexity of training logistics
Takefala et al. (2024)	Inner Setting → Work Infrastructure: Processes to monitor diet code changes were lacking, leading to inconsistent tracking of patient diet progression	Innovation → Innovation Evidence Base: Some surgeons referred to ERAS guidelines and acknowledged the importance of early oral feeding, even though there were no specific ERAS guidelines for liver transplants
	Inner Setting → Communications: Multiple avenues for communication (verbal and written) caused inconsistencies in how diet changes were actioned, sometimes leading to delays	Inner Setting → Culture: An evolving "pro-nutrition" culture was reported, with increasing acceptance of early nutrition and recognition that extended NBM periods were unnecessary
	Inner Setting → Culture: Surgeon-dependent decision-making resulted in variability in diet upgrades, with differences in approach accepted despite some practices being considered outdated	Inner Setting → Mission Alignment: Clinicians recognized the importance of early nutrition due to patients' history of preoperative malnutrition, reinforcing the need to avoid delays
	Inner Setting → Compatibility: Nutrition-related decisions were not well integrated into existing workflows, as diet changes were dependent on the availability of the surgeon, potentially leading to delays	Implementation Process → Tailoring Strategies: Diet progression decisions considered patient preferences, tolerance, and clinical status, ensuring a more patient-centered approach
	Inner Setting → Available Resources: Nurses in ICU did not always have access to the system required to update diet codes, leading to administrative bottlenecks in implementing diet changes	Implementation Process → Reflecting & Evaluating: Stakeholders recognized that variability in practice and communication breakdowns affected adherence to evidence-based guidelines, forming the foundation for improvement strategies
	Individuals → Capability: Surgeons were not fully aware of guidelines for early postoperative feeding after liver transplant, leading to inconsistent practices
	Implementation Process → Engaging: Junior medical staff and nursing staff were uncertain about diet upgrade expectations, as surgeons' approaches varied and were not standardized across teams
Williams et al. (2019)	Innovation → Innovation Complexity: Managing IEM patients requires a specialized protein-restricted, high-energy diet and metabolic formula, which adds logistical and dietary challenges to implementation	Innovation → Innovation Evidence Base: Literature and consensus recommendations support the urgency of metabolic team referrals and individualized dietary management for IEM patients
	Inner Setting → Available Resources: No on-call dietetic services available at this hospital, limiting timely access to specialized nutritional support for IEM patients	Inner Setting → Work Infrastructure: The site provides care for all IEM adult patients as part of the Queensland Lifespan Metabolic Medicine Service, offering a centralized and structured approach to specialized care
	Inner Setting → Access to Knowledge & Information: Clinical staff require immediate access to individualized IEM sick day diet and medical management plans, but access systems may be inadequate or unclear	Inner Setting → Relational Connections: Strong collaboration exists between the facilitator dietitian, metabolic team, dietetics department, food services, and formula room, ensuring coordinated care
		Inner Setting → Culture: The dietitian facilitator is highly familiar with IEM patients and the significance of the innovation to their health outcomes, enhancing engagement and implementation success
		Implementation Process → Engaging: Stakeholder negotiations and transparent communication about innovation progress facilitated engagement and alignment of priorities. IEM patients were educated about the innovation in clinic and consulted about their food and formula preferences, increasing patient involvement and adherence
Q. Zhang et al. (2021)	Inner Setting → Compatibility: Patients were reluctant to leave the wards to receive nutrition education, and high patient numbers led to insufficient coverage, making it difficult to integrate nutrition education into existing workflows
	Individuals → Capability: Nurses lacked awareness and knowledge of the importance of malnutrition and nutritional screening, reducing their engagement with preoperative nutrition protocols. Some doctors lacked awareness of the importance of early food intake within 24 hours post-surgery, leading to inconsistent adherence to early nutrition protocols. Patients and their families lacked knowledge r…
	Implementation Process → Engaging: Doctors’ agreement with the audit criterion for preoperative nutrition support (initiating support 7–14 days before surgery) was low, affecting compliance with evidence-based recommendations
W. Zhang et al. (2021)	Inner Setting → Work Infrastructure: The department lacks a complete functional exercise protocol, and nurses primarily provide oral instructions without structured guidance, leading to inconsistent patient support and engagement
	Inner Setting → Available Resources: Understaffing and heavy workload prevent nurses from consistently implementing evidence-based practices, and their time is further constrained by physician directives. The department lacks a nutritional assessment tool, making it difficult to conduct standardized evaluations of patients’ nutritional status
	Individuals → Capability: Nurses lack knowledge on the prevention and management of underfeeding in enteral nutrition, leading to suboptimal implementation of nutrition protocols.
	Individuals → Motivation: Some patients exhibit low adherence to treatment due to discomfort and anxiety caused by early enteral nutrition, leading to resistance in following nutrition guidelines

## Sheet: Implementation strategies
Study	ERIC Strategy	ERIC Cluster	ERIC Strategy List Number	ERIC Strategy	Estimated Confidence Interval	Description	Go-zone quadrant
[CP] Al Kalaldeh et al.' study	Audit and provide feedback	Use evaluative and iterative strategies	5	Audit and provide feedback	90% CI [85%, 95%]	Researchers made regular field visits to directly observe nurses’ bedside care and performed random audits of nurses’ documentation to verify consistent and reliable adherence to the new EN guidelines.	I
	Conduct educational meetings	Train and educate stakeholders	15	Conduct educational meetings	95% CI [90%, 98%]	Two interactive, six‐hour group learning sessions were held in each unit by the principal researcher to train nurses on the new ASPEN/EN guidelines, including definitions of complications and proper procedures.	I
	Develop educational materials	Train and educate stakeholders	29	Develop educational materials	90% CI [85%, 95%]	At the end of the programme, each unit received a wall poster that illustrated and summarized the new guidelines, serving as a ready reference to support immediate adherence to the recommendations.	I
Atkins et al. (2019)	Audit and provide feedback	Use evaluative and iterative strategies	5	Audit and provide feedback	90% CI [85%, 95%]	Collected and reviewed compliance data from medical records and allied health reporting systems at multiple time points (2011, 2014, 2015) to monitor clinician adherence to the care pathway.	I
	Conduct educational meetings	Train and educate stakeholders	15	Conduct educational meetings	95% CI [90%, 98%]	Organized education sessions for the multidisciplinary team (medical, nursing, allied health) to explain the implementation process and required practice modifications related to the nutrition care pathway.	II
	Conduct local consensus discussions	Develop stakeholder interrelationships	17	Conduct local consensus discussions	90% CI [85%, 95%]	Distributed the draft care pathway to members of the haematology multidisciplinary team and iteratively revised it based on their feedback until professional consensus was achieved.	I
	Purposely reexamine the implementation	Use evaluative and iterative strategies	56	Purposely reexamine the implementation	90% CI [85%, 95%]	Periodically reviewed and updated the nutrition care pathway (in 2014 and 2015) to incorporate new literature and ensure the pathway remained current and sustainable over time.	I
Barhorst et al. (2023)	Alter incentive/allowance structures	Financial strategies	2	Alter incentive/allowance structures	90% CI [85%, 95%]	Non‐financial incentives (e.g., provision of gift baskets and food) were offered to staff to motivate adherence to early enteral nutrition guidelines.	III
	Assess for readiness and identify barriers and facilitators	Use evaluative and iterative strategies	4	Assess for readiness and identify barriers and facilitators	95% CI [90%, 98%]	A preimplementation assessment (including literature review and staff surveys) was conducted to identify barriers and facilitators for early EN in the NSICU.	I
	Audit and provide feedback	Use evaluative and iterative strategies	5	Audit and provide feedback	90% CI [85%, 95%]	Observational audits, staff surveys, and retrospective EMR reviews were used to monitor compliance with early feeding recommendations and NGT placement, with feedback provided to the team to guide improvements.	I
	Change physical structure and equipment	Change infrastructure	11	Change physical structure and equipment	90% CI [85%, 95%]	The supply process for NGT placement was reengineered by assembling a prepackaged “NG bundle” (including all necessary items) and storing it in a clearly marked, easily accessible bin to reduce delays.	III
	Conduct educational meetings	Train and educate stakeholders	15	Conduct educational meetings	95% CI [90%, 98%]	A team‐based educational program was delivered to nursing staff and neurocritical care providers, introducing the best practice guideline (BPG) recommendations and supporting evidence for early EN.	II
	Develop a formal implementation blueprint	Use evaluative and iterative strategies	23	Develop a formal implementation blueprint	90% CI [85%, 95%]	The project employed the RNAO toolkit—a structured, six‐step blueprint—to guide the adaptation, implementation, and evaluation of the early EN best practice guideline in the NSICU.	I
	Develop educational materials	Train and educate stakeholders	29	Develop educational materials	90% CI [85%, 95%]	Existing clinical practice guidelines (e.g., from SCCM/ASPEN) were critically appraised and adapted into a locally tailored best practice guideline document to support early EN implementation.	I
	Identify and prepare champions	Develop stakeholder interrelationships	35	Identify and prepare champions	90% CI [85%, 95%]	Two nurse champions were appointed to assist with education and record reviews, thereby supporting frontline engagement and serving as role models for the implementation of the BPG.	I
	Remind clinicians	Provide interactive assistance	58	Remind clinicians	90% CI [85%, 95%]	A laminated nutrition card deck—displayed on patient room doors—was introduced as a visual reminder to prompt appropriate diet orders and initiate early EN.	II
	Tailor strategies	Adapt and tailor to context	63	Tailor strategies	95% CI [90%, 98%]	Interventions were customized to address local barriers (e.g., modifying guideline content by adding antiemetic instructions and adjusting meal timing) to ensure the guideline was contextually appropriate for the NSICU setting.	I
[CP] Byrnes et al.' study	Assess for readiness and identify barriers and facilitators	Use evaluative and iterative strategies	4	Assess for readiness and identify barriers and facilitators	95% CI [90%, 98%]	Conducted qualitative interviews with clinicians to understand contextual barriers and enablers to translating perioperative nutrition guidelines into practice, thereby informing subsequent implementation planning.	I
	Audit and provide feedback	Use evaluative and iterative strategies	5	Audit and provide feedback	90% CI [85%, 95%]	Collected and reviewed process data to demonstrate areas for improvement and to provide feedback to teams on clinician compliance and process performance.	I
	Change physical structure and equipment	Change infrastructure	11	Change physical structure and equipment	90% CI [85%, 95%]	Modified the ward environment by ensuring shelf-stable breakfast packs were stocked in the cupboard, thereby improving access to food outside standard meal times and supporting postoperative diet upgrades.	III
	Conduct cyclical small tests of change	Use evaluative and iterative strategies	14	Conduct cyclical small tests of change	90% CI [85%, 95%]	Employed iterative PDSA cycles during multidisciplinary team meetings to test and refine locally tailored solutions addressing barriers to postoperative diet upgrade processes.	I
	Conduct educational meetings	Train and educate stakeholders	15	Conduct educational meetings	95% CI [90%, 98%]	Delivered both formal and informal education sessions to junior surgical staff, nursing staff, and other stakeholders to explain the new guideline and necessary practice modifications.	II
	Conduct local consensus discussions	Develop stakeholder interrelationships	17	Conduct local consensus discussions	90% CI [85%, 95%]	Facilitated extensive stakeholder consultations to review the draft guideline and build professional consensus around its content and implementation.	I
	Develop educational materials	Train and educate stakeholders	29	Develop educational materials	90% CI [85%, 95%]	Created a locally tailored guideline document outlining processes for postoperative diet upgrades through an iterative, stakeholder‐informed development process.	I
	Distribute educational materials	Train and educate stakeholders	31	Distribute educational materials	90% CI [85%, 95%]	Integrated and disseminated the guideline by including it in the registered medical officer handover document and displaying laminated copies on the ward to ensure ready access by all staff.	I
	Inform local opinion leaders	Develop stakeholder interrelationships	38	Inform local opinion leaders	90% CI [85%, 95%]	Leveraged the influence of consultant surgeons and clinical nurses to model behavior change and disseminate information about the guideline among peers.	I
	Purposely reexamine the implementation	Use evaluative and iterative strategies	56	Purposely reexamine the implementation	90% CI [85%, 95%]	The implementation team engaged in ongoing review of the process to assess progress and adjust strategies for improved fidelity and effectiveness.	I
	Tailor strategies	Adapt and tailor to context	63	Tailor strategies	95% CI [90%, 98%]	Adapted the guideline content based on local barriers and feedback to optimize patient tolerance and ensure contextual fit.	I
Colebatch & Lockwood (2020)	Assess for readiness and identify barriers and facilitators	Use evaluative and iterative strategies	4	Assess for readiness and identify barriers and facilitators	95% CI [90%, 98%]	The project team conducted a situational analysis during baseline audit meetings to identify existing barriers and facilitators that could affect the implementation of ERAS nutrition care protocols.	I
	Audit and provide feedback	Use evaluative and iterative strategies	5	Audit and provide feedback	90% CI [85%, 95%]	Baseline and follow-up audits were conducted using the JBI PACES and GRiP tool to assess compliance with ERAS nutrition care protocols and identify areas for improvement.	I
	Conduct educational meetings	Train and educate stakeholders	15	Conduct educational meetings	95% CI [90%, 98%]	Formal education sessions were delivered by the senior dietitian during nursing in-services to preadmission clinic, surgical, and intensive care ward staff, outlining the ERAS nutrition care protocols and associated practices.	II
	Develop educational materials	Train and educate stakeholders	29	Develop educational materials	90% CI [85%, 95%]	Patient-focused ERAS NCP information brochures were developed with input from colorectal surgeons and a consumer advisory committee to ensure clarity and relevance.	I
	Develop resource sharing agreements	Support clinicians	30	Develop resource sharing agreements	85% CI [80%, 90%]	The project team liaised with the CNAH supply department to secure imprest stock of oral nutrition supplements for use on surgical and intensive care wards, ensuring that essential resources were readily available to support protocol adherence.	III
	Develop educational materials	Train and educate stakeholders	31	Develop educational materials	85% CI [80%, 90%]	The professionally printed patient brochures and related informational materials were disseminated to colorectal surgeons, preadmission clinic staff, and made available on the surgical ward to promote consistent understanding and use of the ERAS protocols.	I
	Purposely reexamine the implementation	Use evaluative and iterative strategies	56	Purposely reexamine the implementation	90% CI [85%, 95%]	A follow‐up audit (Phase 3) was executed to evaluate the outcomes of the implemented changes, review compliance with ERAS protocols, and identify future areas for improvement, thereby ensuring continuous quality improvement through systematic reexamination of the implementation.	I
	Tailor strategies	Adapt and tailor to context	63	Tailor strategies	95% CI [90%, 98%]	Based on the audit feedback and stakeholder input, specific interventions were customized to address identified local barriers and leverage facilitators, ensuring that the implementation strategies fit the local context of the hospital.	I
	Use advisory boards and workgroups	Develop stakeholder interrelationships	64	Use advisory boards and workgroups	90% CI [85%, 95%]	A multidisciplinary project team functioned as an informal advisory board and workgroup, providing collective input, problem solving, and strategic direction to support the implementation and sustainability of the ERAS nutrition care protocols.	I
Costello (2016)	Assess for readiness and identify barriers and facilitators	Use evaluative and iterative strategies	4	Assess for readiness and identify barriers and facilitators	95% CI [90%, 98%]	A baseline audit was performed to evaluate compliance with pediatric ASA NPO guidelines. This process identified key barriers and assessed readiness for change.	I
	Audit and provide feedback	Use evaluative and iterative strategies	5	Audit and provide feedback	90% CI [85%, 95%]	Retrospective baseline and follow-up audits were conducted using JBI-PACES and GRiP to assess compliance with pediatric ASA NPO fasting guidelines; audit data were then fed back to stakeholders to inform targeted improvements.	I
	Conduct educational meetings	Train and educate stakeholders	15	Conduct educational meetings	95% CI [90%, 99%]	Multi-modal educational sessions (oral presentations with handouts) were delivered to pre-admitting clinic nurses and anesthesia providers to communicate the ASA NPO guidelines and the evidence underpinning the protocol.	II
	Develop educational materials	Train and educate stakeholders	29	Develop educational materials	90% CI [85%, 95%]	Presentations, handouts, and posted signage were developed to provide clear, evidence‐based instructions on ASA NPO guidelines and to reinforce consistent messaging across the pre-admitting clinic.	I
	Purposely reexamine the implementation	Develop stakeholder interrelationships	56	Purposely reexamine the implementation	95% CI [90%, 99%]	Explicitly outlines the roles of multiple directors and their active communication to staff, a hallmark of securing formal leadership support.
	Tailor strategies	Adapt and tailor to context	63	Tailor strategies	95% CI [90%, 98%]	The intervention was adapted to the local context by, for example, including only patients/parents with English or Spanish as a primary language and customizing guideline content to address identified communication barriers and the unique needs of the pediatric population.	I
	Use advisory boards and workgroups	Develop stakeholder interrelationships	64	Use advisory boards and workgroups	90% CI [85%, 95%]	A multidisciplinary team was formed through formal and informal meetings involving key stakeholders. This workgroup functioned as an advisory board, providing strategic guidance, facilitating cross-departmental communication, and supporting the implementation plan.	I
Cunha et al. (2024)	Assess for readiness and identify barriers and facilitators	Use evaluative and iterative strategies	4	Assess for readiness and identify barriers and facilitators	95% CI [90%, 98%]	The working group conducted a situational diagnosis to understand current breastfeeding practices, identify barriers and facilitators, and inform protocol development.	I
	Audit and provide feedback	Use evaluative and iterative strategies	5	Audit and provide feedback	90% CI [85%, 95%]	A baseline audit was performed over 20 days via Google Forms (staff questionnaires for several professional categories and interviews with mothers) to measure compliance with best practices; results were then presented to the working group to drive subsequent improvements.	I
	Conduct educational meetings	Train and educate stakeholders	15	Conduct educational meetings	95% CI [90%, 98%]	The project implemented theoretical–practical training sessions, seminars, and other educational meetings to disseminate the new breastfeeding protocol to multidisciplinary health professionals.	II
	Develop educational materials	Train and educate stakeholders	29	Develop educational materials	90% CI [85%, 95%]	A suite of guiding documents was prepared to standardize breastfeeding practices and serve as reference materials for staff, ensuring clarity and consistency in best practice implementation.	I
	Facilitation	Provide interactive assistance	33	Facilitation	85% CI [80%, 90%]	Monthly working group meetings and ongoing electronic communications provided a dynamic forum for discussing audit results, identifying barriers, and collaboratively adjusting the protocol, thereby fostering interactive problem solving.	I
	Involve executive boards	Develop stakeholder interrelationships	40	Involve executive boards	80% CI [70%, 90%]	Regular conversations and formal communications with the institution’s management board ensured high‐level support, reinforcing the importance of the breastfeeding protocol and facilitating resource allocation and strategic oversight.	II
	Involve patients/consumers and family members	Engage consumers	41	Involve patients/consumers and family members	85% CI [80%, 90%]	Mothers of preterm and low birth weight infants were actively engaged through interviews and participation in support groups, allowing their perspectives to inform protocol adjustments and ensuring that family needs were considered in the implementation process.	I
	Purposely reexamine the implementation	Use evaluative and iterative strategies	56	Purposely reexamine the implementation	85% CI [80%, 90%]	The project established plans for biannual follow-up audits and protocol updates to continuously evaluate adherence to best practices and adjust interventions as needed, thereby ensuring long-term sustainability and improvement in breastfeeding support practices.	I
	Tailor Strategies	Adapt and tailor to context	63	Tailor Strategies	95% CI [90%, 98%]	Based on audit findings and feedback from the multidisciplinary working group, the interventions were customized to address the unique operational and cultural context of the neonatal unit.	I
	Use advisory boards and workgroups	Develop stakeholder interrelationships	64	Use advisory boards and workgroups	90% CI [85%, 95%]	A multidisciplinary working group was convened and maintained through monthly meetings to guide protocol development, decision making, and the overall implementation process in an interdisciplinary and intersectoral manner.	I
Den et al. (2021)	Audit and provide feedback	Use evaluative and iterative strategies	5	Audit and provide feedback	90% CI [85%, 95%]	One year post-implementation, retrospective audits of electronic and paper medical records for 40 consecutive patients pre- and post-implementation were conducted to evaluate clinician adherence to the care pathway and its impact on patient outcomes.	I
	Conduct educational meetings	Train and educate stakeholders	15	Conduct educational meetings	90% CI [85%, 95%]	Dietetic, medical, and nursing clinicians were educated on the development, rationale, and required modifications to clinical practice associated with the care pathway, ensuring that all relevant staff understood the new process.	II
	Conduct local consensus discussions	Develop stakeholder interrelationships	17	Conduct local consensus discussions	85% CI [80%, 90%]	The care pathway was distributed to the surgical multidisciplinary teams for feedback and iterative modification, with discussions continuing until consensus was reached on the final version.	I
	Develop a formal implementation blueprint	Use evaluative and iterative strategies	23	Develop a formal implementation blueprint	80% CI [70%, 90%]	Based on a comprehensive literature review and established guidelines, a formal care pathway was developed that delineated key components across pre-surgery, surgical admission, and post-surgical admission.	I
	Purposely reexamine the implementation	Use evaluative and iterative strategies	56	Purposely reexamine the implementation	80% CI [70%, 90%]	One year post-implementation, retrospective audits of patient records were conducted to evaluate adherence to the care pathway and its impact on patient outcomes. This systematic evaluation represents a deliberate reexamination of the implementation process, enabling future refinements and adjustments, consistent with the ERIC strategy.	I
[CP] EAT study	Audit and provide feedback	Use evaluative and iterative strategies	5	Audit and provide feedback	95% CI [90%, 98%]	Regular auditing of patient records and audio‐recorded dietetic consultations is conducted to assess fidelity to the EAT intervention and adherence to clinical guidelines. Feedback is provided to guide problem‐solving and performance improvements.	I
	Conduct educational meetings	Train and educate stakeholders	15	Conduct educational meetings	90% CI [85%, 95%]	A comprehensive 2‑day training workshop is delivered to oncology dietitians—with a subsequent booster session—designed to enhance their knowledge, skills, and attitudes regarding the EAT intervention and associated clinical practice guidelines.	II
	Conduct ongoing training	Train and educate stakeholders	19	Conduct ongoing training	85% CI [80%, 90%]	Post-training, ongoing supervision is provided through fortnightly individual telephone sessions (for the first 2 months) and monthly group supervision (via teleconference), along with regular written feedback. This sustained training approach supports continuous skill reinforcement and problem‐solving during the intervention phase.	II
	Develop and implement tools for quality monitoring	Use evaluative and iterative strategies	26	Develop and implement tools for quality monitoring	85% CI [80%, 90%]	A sample of audio-recorded dietetic consultations is reviewed by independent assessors using the Behaviour Change Counselling Index. This fidelity assessment tool verifies adherence to the EAT manual and informs further quality monitoring and feedback processes.	I
	Develop educational materials	Train and educate stakeholders	29	Develop educational materials	90% CI [85%, 95%]	User-friendly EAT intervention manuals, print resources, nutrition assessment tools, and depression-screening procedures are provided to staff during training. These materials support discussion, practice, and standardization of clinical procedures as recommended by the intervention guidelines.	I
	Involve executive boards	Develop stakeholder interrelationships	40	Involve executive boards	90% CI [85%, 95%]	Senior trial investigators meet via teleconference with department heads two weeks before training to solicit leadership support and endorsement. These executive staff are tasked with communicating their support for the intervention, addressing high-level barriers, and reinforcing expected practice changes throughout the trial.	II
	Purposely reexamine the implementation	Use evaluative and iterative strategies	56	Purposely reexamine the implementation	85% CI [80%, 90%]	The intervention incorporates regular reexamination of implementation through scheduled booster training sessions, periodic performance audits, and supervisory phone meetings every 3–4 months. These processes allow the research team to identify emerging barriers, troubleshoot issues, and adjust strategies to maintain fidelity and effectiveness.	I
	Remind clinicians	Provide interactive assistance	58	Remind clinicians	90% CI [85%, 95%]	As a practical prompt, a colored printed reminder is placed in patient medical records to guide dietitians on the key components of the EAT intervention during patient consultations, thereby reinforcing adherence to the clinical guidelines.	II
	Use train‑the‑trainer strategies	Train and educate stakeholders	71	Use train‑the‑trainer strategies	90% CI [85%, 95%]	Clinical psychologists 'shadow' dietitians during routine consultations following both the initial workshop and the booster session. This on‐site support provides immediate feedback, reinforces key messages, and helps resolve emerging implementation barriers.	I
[CP] Findlay et al.' study	Audit and provide feedback	Use evaluative and iterative strategies	5	Audit and provide feedback	90% CI [85%, 95%]	The Nutrition Care Dashboard provided weekly audit and feedback on nutrition outcome benchmarks, enabling real‑time performance monitoring and guiding adjustments in clinical practice.	I
	Change record systems	Change infrastructure	12	Change record systems	85% CI [80%, 90%]	A suite of dietitian‑specific clinical documentation templates was created within the electronic medical record to replace free text–only documents, standardizing nutrition care information and facilitating digital automation of the Nutrition Care Dashboard.	III
	Conduct educational meetings	Train and educate stakeholders	15	Conduct educational meetings	95% CI [90%, 98%]	Dietitians received practical training on administering the Scored PG‑SGA and on documenting in the new eMR templates to support adherence to the clinical guidelines	II
	Develop a formal implementation blueprint	Use evaluative and iterative strategies	23	Develop a formal implementation blueprint	80% CI [70%, 90%]	An evidence‑based nutrition care pathway was developed that clearly defined screening protocols, assessment procedures, and the timing and frequency of dietetic contacts before, during, and after treatment, serving as a formal blueprint for clinical practice change.	I
	Involve executive boards	Develop stakeholder interrelationships	40	Involve executive boards	85% CI [80%, 90%]	Senior clinical and executive leaders were engaged as opinion leaders by being invited to join the investigative team, thereby ensuring strong organizational support and endorsement of the intervention.	II
	Tailor Strategies	Adapt and tailor to context	63	Tailor Strategies	90% CI [85%, 95%]	The new model of care was designed to leverage key opportunities within existing care pathways and processes, ensuring that the guideline recommendations were well integrated and contextually appropriate.	I
	Use advisory boards and workgroups	Develop stakeholder interrelationships	64	Use advisory boards and workgroups	90% CI [85%, 95%]	A multidisciplinary working group was convened and maintained through a series of meetings to co‑design the nutrition care pathway and electronic documentation templates, actively incorporating feedback to refine the model of care.	I
Gerrish et al. (2016)	Audit and provide feedback	Use evaluative and iterative strategies	5	Audit and provide feedback	95% CI [90%, 98%]	Ongoing audits were conducted with feedback provided to nutrition champions (NCs) and senior ward nurses (SWNs) to monitor timely MUST assessments and overall nutritional care, thereby guiding subsequent improvements.	I
	Conduct educational meetings	Train and educate stakeholders	15	Conduct educational meetings	90% CI [85%, 95%]	NCs received structured training on using the MUST tool, nutritional support, action planning, and change management to enhance staff competence in nutritional care.	II
	Develop a formal implementation blueprint	Use evaluative and iterative strategies	23	Develop a formal implementation blueprint	90% CI [85%, 95%]	Each ward developed an action plan, via collaborative sessions between NCs, SWNs, and Knowledge Translation Facilitators (KTFs), to set clear goals and tailor nutritional care processes to local priorities.	I
	Develop educational materials	Train and educate stakeholders	29	Develop educational materials	90% CI [85%, 95%]	Supporting materials were developed to standardize the use of the MUST tool and enhance the clarity and consistency of nutrition communication across wards.	I
	Develop resource sharing agreements	Support clinicians	30	Develop resource sharing agreements	85% CI [80%, 90%]	An agreement was established with the catering service to shift from a plated to a bulk meal service, allowing ward staff to control portion size and presentation, to better meet nutritional care needs.	III
	Facilitation	Provide interactive assistance	33	Facilitation	90% CI [85%, 95%]	Part‑time Knowledge Translation Facilitators (KTFs) were appointed to provide hands‑on training, assist with action planning, and offer ongoing support (via regular ward visits and field note feedback) to NCs and SWNs, thereby helping to overcome implementation barriers.	I
	Identify and prepare champions	Develop stakeholder interrelationships	35	Identify and prepare champions	95% CI [90%, 98%]	Two nutrition champions per ward (one registered nurse and one healthcare assistant) were identified through consultation with senior ward nurses and trained in key practices, ensuring they could lead change and support their colleagues in implementing timely MUST assessments and nutritional care.	I
	Purposely reexamine the implementation	Use evaluative and iterative strategies	56	Purposely reexamine the implementation	90% CI [85%, 95%]	Following a 6‑month implementation period, data were collected to evaluate outcomes. Feedback was then provided to NCs and SWNs, supporting an ongoing review process that informed future adjustments and sustainability planning.	I
	Use advisory boards and workgroups	Develop stakeholder interrelationships	64	Use advisory boards and workgroups	90% CI [85%, 95%]	An integrated knowledge translation approach was adopted through regular multidisciplinary meetings and the establishment of a nutritional care forum across wards—engaging nurse managers, clinicians, dietitians, and other stakeholders to co-design the protocol and sustain improvements.	I
	Use train‑the‑trainer strategies	Train and educate stakeholders	71	Use train‑the‑trainer strategies	85% CI [80%, 90%]	Peer teaching was promoted by having trained NCs mentor and instruct other nursing staff on accurately performing MUST assessments, thereby building internal capacity and facilitating wider adoption of best nutritional care practices.	II
Giuliani et al. (2015)	Assess for readiness and identify barriers and facilitators	Use evaluative and iterative strategies	4	Assess for readiness and identify barriers and facilitators	95% CI [90%, 98%]	During Phase 2, baseline audit findings were discussed with key stakeholders via one-on-one meetings, informal conversations, email correspondence, and small focus groups. This process was used to identify both barriers to change and facilitators that could support improved preoperative fasting practices, thereby informing the tailoring of subsequent intervention strategies.	I
	Change record systems	Change infrastructure	12	Change record systems	90% CI [85%, 95%]	Implement fasting stickers in the medical record that require staff to record the fasting start time, duration, reason for fasting, and alternative hydration.	III
	Conduct educational meetings	Train and educate stakeholders	15	Conduct educational meetings	90% CI [85%, 95%]	Deliver education sessions for nursing staff, organize meetings with medical staff, and present to anesthetists to communicate preoperative fasting best practices and rationale.	II
	Purposely reexamine the implementation	Use evaluative and iterative strategies	56	Purposely reexamine the implementation	90% CI [85%, 95%]	Conduct a follow‑up audit after implementation to compare compliance with baseline data, thereby deliberately reexamining the intervention’s effectiveness and informing subsequent refinements.	I
	Remind clinicians	Provide interactive assistance	58	Remind clinicians	80% CI [70%, 90%]	Incorporate fasting instructions onto patients’ meal alert signs on their room doors to serve as a visual reminder for both staff and patients regarding preoperative fasting protocols.	II
	Tailor Strategies	Adapt and tailor to context	63	Tailor Strategies	95% CI [90%, 98%]	Utilize the GRiP module to identify local barriers and adapt intervention strategies accordingly to ensure they are contextually appropriate for each ward’s needs.	I
	Use advisory boards and workgroups	Develop stakeholder interrelationships	64	Use advisory boards and workgroups	85% CI [80%, 90%]	Establish a working party to provide ongoing guidance, update recommendations, and support the sustained implementation of improved preoperative fasting practices.	I
Goodchild et al. (2018)	Assess for readiness and identify barriers and facilitators	Use evaluative and iterative strategies	4	Assess for readiness and identify barriers and facilitators	95% CI [90%, 98%]	The project team engaged key stakeholders through meetings, interviews, and focus groups to identify contextual barriers and facilitators for breast milk expression. The findings informed the design of the care pathway and electronic documentation templates.	I
	Audit and provide feedback	Use evaluative and iterative strategies	5	Audit and provide feedback	90% CI [85%, 95%]	The project used the JBI PACES and GRiP audit and feedback tools to conduct a baseline audit to assess compliance with best practices for breast milk expression, thereby informing the subsequent design and refinement of intervention strategies.	I
	Conduct educational meetings	Train and educate stakeholders	15	Conduct educational meetings	90% CI [85%, 95%]	Education sessions were provided to all staff caring for pregnant and postnatal women (across multiple wards such as the Antenatal, Postnatal, Delivery Suite, High Dependency Unit, NICU, and SCBU) to disseminate evidence‑based breastfeeding information and reinforce best practices regarding breast milk expression.	II
	Develop educational materials	Train and educate stakeholders	29	Develop educational materials	90% CI [85%, 95%]	A comprehensive Breast Milk Expression package was developed, including an easy‑to‑read information sheet on the importance of early and frequent expression, instructions for hand expression, a diary for recording expression times and amounts, a syringe and sticker for the first expression, and a certificate for documenting the first expression in the baby’s blue book.	I
	Purposely reexamine the implementation	Use evaluative and iterative strategies	56	Purposely reexamine the implementation	90% CI [85%, 95%]	A follow‑up audit was conducted six weeks after implementation to assess outcomes and evaluate adherence to the new breast milk expression practices. This systematic reexamination provided critical feedback for further refinement and informed future iterations.	I
	Remind clinicians	Provide interactive assistance	58	Remind clinicians	90% CI [85%, 95%]	A reminder was given at the weekly Neonatal Journal Club to reinforce the importance of using the Breast Milk Expression package and prompt adherence to best practice guidelines.	II
	Tailor Strategies	Adapt and tailor to context	63	Tailor Strategies	95% CI [90%, 98%]	Input from multidisciplinary team meetings and focus groups was used to modify and customize the evidence‑based nutrition care pathway and electronic documentation templates to suit local practice needs and context, ensuring that the intervention was optimally adapted to the setting.	I
	Use advisory boards and workgroups	Develop stakeholder interrelationships	64	Use advisory boards and workgroups	85% CI [80%, 90%]	A project team comprising a neonatologist, senior research fellow, neonatal nurse practitioner, lactation consultants, and midwives was established and met regularly. This multidisciplinary group functioned as an advisory board, providing ongoing guidance, incorporating stakeholder feedback, and ensuring sustained oversight of the intervention.	I
Gu et al. (2020)	Assess for readiness and identify barriers and facilitators	Use evaluative and iterative strategies	4	Assess for readiness and identify barriers and facilitators	95% CI [90%, 98%]	The implementation team identified 11 barriers based on the i‑PARIHS framework, using these findings to inform specific action plans and ensure the guideline’s effective integration.	I
	Change record systems	Change infrastructure	12	Change record systems	90% CI [85%, 95%]	The Hospital Information System was updated by setting up a warning mechanism so that if children scored high risk on the STRONGkids-based screening tool, an automatic dietitian review was triggered; software modifications were also implemented to calculate weight-for-age and weight-for-height z scores.	III
	Conduct educational meetings	Train and educate stakeholders	15	Conduct educational meetings	95% CI [90%, 98%]	Five face‑to‑face lectures were delivered covering topics such as the importance of nutrition in CHD, proper use of the STRONGkids scale, feeding difficulties in CHD, and the role of the nutrition support team—aimed at building foundational knowledge among nurses and other staff.	II
	Develop and implement tools for quality monitoring	Use evaluative and iterative strategies	26	Develop and implement tools for quality monitoring	85% CI [80%, 90%]	The STRONGkids scale was improved by transforming four items into 10 detailed questions addressing “look, ask, weight, and check,” thereby enhancing the instrument’s sensitivity and accuracy in nutritional risk screening.	I
	Facilitation	Provide interactive assistance	33	Facilitation	90% CI [85%, 95%]	Communication and feedback processes were established through weekly multidisciplinary meetings, daily bedside rounds, and a WeChat group for quick questions and answers, supporting continuous information sharing and problem-solving throughout the implementation phase.	II
	Purposely reexamine the implementation	Use evaluative and iterative strategies	56	Purposely reexamine the implementation	90% CI [85%, 95%]	A before‑and‑after evaluation was conducted by comparing outcome measures before and after implementation. This systematic reexamination allowed the team to assess adherence to the guideline and refine the implementation process accordingly.	I
	Revise professional roles	Change infrastructure	59	Revise professional roles	80% CI [70%, 90%]	Clinical roles were redistributed so that infants with moderate nutritional risk were assessed by a CNS, whereas those with high risk were evaluated by a clinical dietitian.	III
	Tailor Strategies	Adapt and tailor to context	63	Tailor Strategies	90% CI [85%, 95%]	Specific action plans were developed to address the 11 identified barriers. These included modifications such as adjusting knowledge training, improving tools, and updating communication processes.	I
Loeliger et al. (2022)	Audit and provide feedback	Use evaluative and iterative strategies	5	Audit and provide feedback	90% CI [85%, 95%]	A baseline audit of adherence to best practice standards was conducted and repeated at the end of the pilot. Compliance was rated (high/partial/low) by consensus among senior operational leaders and project team members, providing critical feedback to guide improvements.	I
	Change record systems	Change infrastructure	12	Change record systems	90% CI [85%, 95%]	The sarc-pathway was embedded into the existing electronic medical record (EMR) by capturing outcome measures into discrete, reportable data fields and developing template documentation. This integration streamlined data collection, facilitated consistent reporting, and supported the digital sustainability of the intervention.	III
	Conduct cyclical small tests of change	Use evaluative and iterative strategies	14	Conduct cyclical small tests of change	85% CI [80%, 90%]	Early in the pilot period, small, iterative changes were made to the sarc-pathway (to address factors such as local COVID-19 restrictions) as part of a continuous improvement cycle. These small tests of change allowed for rapid adjustments based on real-time feedback from clinical practice.	I
	Conduct educational meetings	Train and educate stakeholders	15	Conduct educational meetings	95% CI [90%, 98%]	Tailored education and competency packages were developed and provided to all multidisciplinary allied health clinicians involved in the pathway. These sessions covered new tools and best-practice protocols to ensure clinical staff were well prepared to adopt the intervention.	II
	Conduct local needs assessment	Use evaluative and iterative strategies	18	Conduct local needs assessment	85% CI [80%, 90%]	A pre-pilot adherence audit was performed using the AACTT framework to assess current compliance with best practice standards for sarcopenia care. Data collected on strengths, gaps, and opportunities for improvement informed the design of the sarc-pathway.	I
	Conduct cyclical small tests of change	Train and educate stakeholders	19	Conduct cyclical small tests of change	85% CI [80%, 90%]	In addition to the initial training, ongoing training sessions were provided to maintain competency with new tools and procedures. This ensured that clinical staff reinforced their skills and addressed any emerging challenges during the pilot period.	II
	Purposely reexamine the implementation	Use evaluative and iterative strategies	56	Purposely reexamine the implementation	90% CI [85%, 95%]	At the end of the pilot, a follow‑up audit was performed to evaluate changes in clinical practice. This deliberate reexamination enabled the project team to review adherence, measure outcomes, and identify areas for further refinement to sustain and enhance the pathway.	I
	Tailor Strategies	Adapt and tailor to context	63	Tailor Strategies	90% CI [85%, 95%]	Feedback from multidisciplinary meetings and focus groups was used to modify and customize the sarc-pathway. These adaptations ensured the pathway addressed local needs and was aligned with existing ward processes, thus enhancing its contextual fit and overall effectiveness.	I
	Use advisory boards and workgroups	Develop stakeholder interrelationships	64	Use advisory boards and workgroups	90% CI [85%, 95%]	A multidisciplinary project team met fortnightly throughout Phases I–II. This group functioned as an advisory board, providing continuous guidance, incorporating diverse stakeholder input, and ensuring sustained oversight of both clinical and operational aspects of the sarc-pathway.	I
Mackay et al. (2019)	Assess for readiness and identify barriers and facilitators	Use evaluative and iterative strategies	4	Assess for readiness and identify barriers and facilitators	95% CI [90%, 98%]	Determined resource readiness by assessing FTE and dietetic allocation and identifying potential barriers (using the TDF framework) to knowledge use prior to service commencement.	I
	Audit and provide feedback	Use evaluative and iterative strategies	5	Audit and provide feedback	90% CI [85%, 95%]	A dedicated database was created and audited 6‑monthly to capture outcome measures and to report these data to key stakeholders, thereby monitoring knowledge use and service effectiveness.	I
	Conduct educational meetings	Train and educate stakeholders	15	Conduct educational meetings	95% CI [90%, 98%]	Delivered knowledge and skill‑based training sessions for nursing staff and dietitians to familiarize them with renal nutrition guidelines and the new model of care.	II
	Conduct ongoing training	Train and educate stakeholders	19	Conduct ongoing training	85% CI [80%, 90%]	Implemented training packages for nursing staff and dietitians to sustain and enhance competence in applying evidence‑based nutrition care in the haemodialysis service.	II
	Develop a formal implementation blueprint	Use evaluative and iterative strategies	23	Develop a formal implementation blueprint	90% CI [85%, 95%]	Conducted an extensive literature review and service mapping to inform procedures and outcome measures, thereby creating a formal blueprint for the haemodialysis model of care.	I
	Develop and implement tools for quality monitoring	Use evaluative and iterative strategies	26	Develop and implement tools for quality monitoring	80% CI [70%, 90%]	A custom dietetic database was developed to capture patient demographics, PG-SGA scores, consult dates, and automated prompts for future reviews. This tool facilitated the ongoing monitoring of outcome measures and supported the identification of trends in service delivery.	I
	Involve executive boards	Develop stakeholder interrelationships	40	Involve executive boards	85% CI [80%, 90%]	The haemodialysis dietetic service was integrated into departmental reporting and strategy planning; outcome measures were regularly communicated to management and executive stakeholders to sustain the service and support future strategic planning.	II
	Model and simulate change	Use evaluative and iterative strategies	45	Model and simulate change	80% CI [70%, 90%]	The project team benchmarked their service by comparing the dietetic processes, referral systems, and training programs of alternate dialysis sites. This modelling activity provided insights that helped simulate an effective care model and informed the design of their own service.	I
	Purposely reexamine the implementation	Use evaluative and iterative strategies	56	Purposely reexamine the implementation	90% CI [85%, 95%]	A follow‑up audit conducted six months after implementation served as a deliberate reexamination of clinical practices. The review of outcome measures provided critical feedback that informed ongoing refinements and sustainability planning for the haemodialysis service.	I
	Tailor Strategies	Adapt and tailor to context	63	Tailor Strategies	95% CI [90%, 98%]	Interventions were adapted to the local context through professional development, peer reviewing, and mentoring. These tailored modifications addressed the specific barriers identified during the barrier assessment, ensuring that the intervention was optimally aligned with local needs.	I
	Use advisory boards and workgroups	Develop stakeholder interrelationships	64	Use advisory boards and workgroups	90% CI [85%, 95%]	A multidisciplinary project team was convened through regular meetings. This advisory board provided ongoing guidance, integrated diverse perspectives, and ensured sustained oversight and engagement throughout the project’s lifecycle.	I
[CP] More-2-Eat Phase 1	Access new funding	Financial strategies	1	Access new funding	85% CI [80%, 90%]	The project provided substantial research funds ($80,000 CDN) to facilitate comprehensive implementation of INPAC. This approach reflects a deliberate strategy to enable initial robust implementation followed by testing of scalability under limited resource conditions.	IV
	Assess for readiness and identify barriers and facilitators	Use evaluative and iterative strategies	4	Assess for readiness and identify barriers and facilitators	90% CI [85%, 95%]	Prior to implementation, sites were selected for diversity in processes and resources. Baseline data were collected and reviewed by the research/facilitation team to identify local strengths, barriers, and facilitators that would shape the design and action plans for embedding INPAC activities.	I
	Audit and provide feedback	Use evaluative and iterative strategies	5	Audit and provide feedback	95% CI [90%, 98%]	A series of INPAC audits were completed throughout the developmental, implementation, and sustainability phases. Audit forms and centralized monthly feedback reports enabled sites to monitor compliance with nutrition care processes and guided iterative improvements in clinical practice.	I
	Change record systems	Change infrastructure	12	Change record systems	85% CI [80%, 90%]	Standardized data collection was achieved by developing an M2E manual and template documentation integrated into existing electronic systems (e.g., REDCap and the EMR). This digital automation supported the Nutrition Care Dashboard and ensured consistent reporting across sites.	III
	Conduct cyclical small tests of change	Use evaluative and iterative strategies	14	Conduct cyclical small tests of change	90% CI [85%, 95%]	Each site developed its own action plan using small tests of change (via PDSA cycles) to iteratively adjust INPAC care activities. This continuous improvement cycle allowed teams to experiment, evaluate, and refine strategies in real time.	I
	Conduct educational meetings	Train and educate stakeholders	15	Conduct educational meetings	95% CI [90%, 98%]	Face‑to‑face training sessions were conducted for research associates, site dietitians, and other frontline staff. These sessions ensured consistent understanding of study procedures, proper administration of SGA, and familiarization with the INPAC care components.	II
	Conduct ongoing training	Train and educate stakeholders	19	Conduct ongoing training	90% CI [85%, 95%]	Additional training was provided at the end of the developmental phase and through monthly coaching/mentoring teleconferences to reinforce implementation skills and address emerging challenges.	II
	Develop a formal implementation blueprint	Use evaluative and iterative strategies	23	Develop a formal implementation blueprint	90% CI [85%, 95%]	A detailed M2E manual was developed to outline data collection procedures, key implementation activities, and the structure of the INPAC care pathway. This formal blueprint served as the guiding document for integrating best practices into routine care.	I
	Develop and implement tools for quality monitoring	Use evaluative and iterative strategies	26	Develop and implement tools for quality monitoring	85% CI [80%, 90%]	A Nutrition Care Dashboard was created to enable real‑time monitoring of process adherence and outcome measures, thereby supporting quality assurance across the participating sites.	I
	Develop educational materials	Train and educate stakeholders	29	Develop educational materials	90% CI [85%, 95%]	Centrally developed educational slide decks and knowledge translation products were tailored to the local context and provided to sites, supporting both staff training and the consistent application of the INPAC guidelines.	I
	Facilitation	Provide interactive assistance	33	Facilitation	90% CI [85%, 95%]	The research/facilitation team, led by the Principal Investigator, provided monthly coaching/mentoring teleconferences, summarized local data for feedback, and offered guidance to site champions, research associates, and SIT members to help overcome challenges and drive change.	II
	Identify and prepare champions	Develop stakeholder interrelationships	35	Identify and prepare champions	95% CI [90%, 98%]	Each site was led by a designated research champion along with one or two research associates. These champions were identified, prepared, and supported to lead the implementation, ensuring local ownership and effective leadership.	I
	Involve executive boards	Develop stakeholder interrelationships	40	Involve executive boards	90% CI [85%, 95%]	Organizational commitment was secured through the involvement of key executive leaders as part of the site proposal process, ensuring resource allocation and high‑level support for the project.	II
	Purposely reexamine the implementation	Use evaluative and iterative strategies	56	Purposely reexamine the implementation	95% CI [90%, 98%]	During the sustainability phase, sites re‑examined their progress via follow‑up INPAC audits and stakeholder consultations. This deliberate reexamination of implementation outcomes allowed teams to assess adherence, measure impact, and plan further refinements for long‑term sustainability.	I
	Remind clinicians	Provide interactive assistance	58	Remind clinicians	85% CI [80%, 90%]	New communication tools were created to prompt clinicians to consider patient-specific needs and adhere to the INPAC guidelines consistently.	II
	Tailor Strategies	Adapt and tailor to context	63	Tailor Strategies	90% CI [85%, 95%]	Implementation materials and strategies were continuously adapted based on feedback from multidisciplinary team meetings, teleconferences, and local audits, ensuring that the INPAC care activities were contextually appropriate and responsive to each site’s needs.	I
	Use advisory boards and workgroups	Develop stakeholder interrelationships	64	Use advisory boards and workgroups	90% CI [85%, 95%]	A site implementation team was formed at each hospital which functioned as an advisory board to guide the project, provide feedback, and oversee the implementation process throughout all phases.	I
[CP] More-2-Eat Phase 2	Access new funding	Financial strategies	1	Access new funding	85% CI [80%, 90%]	Phase 2 sites operated with minimal funding ($10,000 CDN) focused solely on bi‑monthly audits. This approach reflects a deliberate strategy to enable initial robust implementation followed by testing of scalability under limited resource conditions.	IV
	Assess for readiness and identify barriers and facilitators	Use evaluative and iterative strategies	4	Assess for readiness and identify barriers and facilitators	90% CI [85%, 95%]	Prior to implementation, baseline knowledge–attitude–practice surveys, focus groups, site visits, and stakeholder consultations were used to assess each hospital’s readiness and identify local barriers and facilitators for integrating INPAC into routine care.	I
	Audit and provide feedback	Use evaluative and iterative strategies	5	Audit and provide feedback	95% CI [90%, 98%]	Regular INPAC audits were conducted using standardized forms; monthly benchmarking reports were generated and fed back to sites to monitor adherence to nutrition care processes and guide iterative improvements.	I
	Conduct cyclical small tests of change	Use evaluative and iterative strategies	14	Conduct cyclical small tests of change	90% CI [85%, 95%]	Each site developed its own action plan using Plan‑Do‑Study‑Act cycles to test and refine INPAC care activities, allowing for rapid, iterative adjustments based on real‑time operational feedback.	I
	Conduct educational meetings	Train and educate stakeholders	15	Conduct educational meetings	95% CI [90%, 98%]	Face‑to‑face training sessions and webinars were delivered to research associates, site dietitians, and unit staff to ensure a consistent understanding of INPAC procedures and build capacity for implementing nutrition care practices.	II
	Conduct ongoing training	Train and educate stakeholders	19	Conduct ongoing training	90% CI [85%, 95%]	Ongoing training, including monthly coaching/mentoring teleconferences and refresher sessions, was provided to reinforce implementation skills and address emerging challenges throughout the project.	II
	Distribute educational materials	Train and educate stakeholders	31	Distribute educational materials	90% CI [85%, 95%]	The INPAC toolkit and associated resources were disseminated to each Site Implementation Team (SIT) to ensure that all staff had ready access to standardized materials guiding nutrition care practices.	I
	Facilitation	Provide interactive assistance	33	Facilitation	90% CI [85%, 95%]	The research/facilitation team, led by the Principal Investigator, provided monthly coaching/mentoring teleconferences, summarized local audit data for feedback, and offered guidance to site champions and SIT members to overcome implementation challenges.	II
	Identify and prepare champions	Develop stakeholder interrelationships	35	Identify and prepare champions	95% CI [90%, 98%]	Each site was led by a designated research champion (typically a clinical nutrition manager) supported by one or two research associates, ensuring local ownership and effective leadership for implementing INPAC.	I
	Involve executive boards	Develop stakeholder interrelationships	40	Involve executive boards	90% CI [85%, 95%]	Organizational commitment was secured during the site selection process through the involvement of key executive leaders, which ensured the allocation of necessary resources and administrative support for INPAC implementation.	II
	Purposely reexamine the implementation	Use evaluative and iterative strategies	56	Purposely reexamine the implementation	95% CI [90%, 98%]	During the Sustainability Phase, follow‑up audits and stakeholder consultations were conducted to reassess adherence to INPAC care activities, evaluate outcomes, and identify areas for further refinement to ensure long‑term sustainability.	I
	Tailor Strategies	Adapt and tailor to context	63	Tailor Strategies	90% CI [85%, 95%]	Implementation strategies and materials were continuously adapted based on feedback from multidisciplinary team meetings, PDSA cycle outcomes, and local audits, ensuring that INPAC care activities remained contextually appropriate and effective.	I
	Use advisory boards and workgroups	Develop stakeholder interrelationships	64	Use advisory boards and workgroups	90% CI [85%, 95%]	Each hospital formed a SIT comprising key management, clinical leads, and unit staff that functioned as an advisory board, providing ongoing guidance, integrating stakeholder feedback, and supporting sustained implementation efforts.	I
Mullins (2021)	Assess for readiness and identify barriers and facilitators	Use evaluative and iterative strategies	4	Assess for readiness and identify barriers and facilitators	95% CI [90%, 98%]	The project team engaged key stakeholders through one‑on‑one discussions, email communications, and meetings to explain the project aims, objectives, and required commitments.	I
	Audit and provide feedback	Use evaluative and iterative strategies	5	Audit and provide feedback	90% CI [85%, 95%]	A baseline audit was performed over eight weeks. These audit results were then presented to the implementation team, nursing staff, and the dietetics department to inform the design of improvement strategies.	I
	Conduct educational meetings	Train and educate stakeholders	15	Conduct educational meetings	90% CI [85%, 95%]	Presentation of primary research linked to an evidence summary and demonstration of clinical efficiencies through formal presentations were used to inform staff about the evidence underpinning the proposed implementation strategies. These sessions aimed to disseminate current research and build consensus on best practices.	II
	Develop educational materials	Train and educate stakeholders	29	Develop educational materials	90% CI [85%, 95%]	A rehabilitation‑specific suite of stroke education materials was developed to support best practice. These materials provided evidence‑based information and guidance tailored for stroke rehabilitation, thereby reinforcing the standardized approach to patient education.	I
	Purposely reexamine the implementation	Use evaluative and iterative strategies	56	Purposely reexamine the implementation	90% CI [85%, 95%]	In Phase 3, a follow‑up audit was conducted using the same evidence‑based criteria and checklist as the baseline audit. The follow‑up audit enabled the project team to systematically reexamine the implementation process, assess changes in compliance, and identify further areas for improvement.	I
	Tailor Strategies	Adapt and tailor to context	63	Tailor Strategies	95% CI [90%, 98%]	The project team liaised with EPAS staff to identify the optimal process for ordering weekly malnutrition screening. This activity allowed the team to adapt and tailor the implementation approach to the local operational context, ensuring the new process was both efficient and feasible.	I
	Use advisory boards and workgroups	Develop stakeholder interrelationships	64	Use advisory boards and workgroups	90% CI [85%, 95%]	A malnutrition working group was formed to plan education sessions and guide implementation efforts. This advisory group provided ongoing oversight and facilitated multidisciplinary collaboration to drive change.	I
Naseer et al. (2017)	Assess for readiness and identify barriers and facilitators	Use evaluative and iterative strategies	4	Assess for readiness and identify barriers and facilitators	95% CI [90%, 98%]	In Phase 1 and early Phase 2, the project team conducted a baseline audit and patient satisfaction survey. During subsequent meetings with ward nurses (using the GRIP), they identified local barriers and facilitators to providing protected mealtime assistance.	I
	Audit and provide feedback	Use evaluative and iterative strategies	5	Audit and provide feedback	90% CI [85%, 95%]	A baseline audit was conducted and later repeated post‑implementation to assess nurse compliance with the new protected mealtime practice. Audit results were then used to guide discussions and refine the improvement plan.	I
	Conduct educational meetings	Train and educate stakeholders	15	Conduct educational meetings	90% CI [85%, 95%]	Initial project meetings were held to introduce the project’s aims, timelines, and best practice recommendations. Later, baseline audit and patient satisfaction results were presented to ward nurses in educational sessions, which helped disseminate key information and engage staff in identifying barriers and proposing strategies for improvement.	II
	Mandate change	Change infrastructure	44	Mandate change	85% CI [80%, 90%]	The improvement plan was institutionalized by incorporating the project into the orientation package for new nurses. Clinical preceptors and experienced staff were tasked with educating new staff on the importance of mealtime assistance, effectively mandating the new practice as a standard part of onboarding.	I
	Purposely reexamine the implementation	Use evaluative and iterative strategies	56	Purposely reexamine the implementation	90% CI [85%, 95%]	After the improvement plan was implemented, a post‑implementation audit was conducted over two weeks. A follow‑up plan was then developed based on these results, with compliance monitored through six‑monthly audits.	I
	Revise professional roles	Change infrastructure	59	Revise professional roles	85% CI [80%, 90%]	To protect patients’ mealtimes, nurse managers and leaders re‑scheduled nurses’ lunch breaks to ensure staggered breaks. This workflow adjustment represents a revision of professional roles to facilitate consistent mealtime assistance.	I
	Tailor Strategies	Adapt and tailor to context	63	Tailor Strategies	95% CI [90%, 98%]	After presenting baseline audit and patient satisfaction results, ward nurses collaborated to identify barriers and brainstorm strategies. The team then used the JBI‑GRIP program to develop an improvement plan that was tailored to the local context and specific operational needs.	I
	Use advisory boards and workgroups	Develop stakeholder interrelationships	64	Use advisory boards and workgroups	90% CI [85%, 95%]	Multiple rounds of meetings were held with a multidisciplinary project team to disseminate and refine the improvement plan. This advisory workgroup provided ongoing guidance, integrated diverse stakeholder input, and ensured sustained oversight throughout the implementation process.	I
Robertson et al. (2018)	Assess for readiness and identify barriers and facilitators	Use evaluative and iterative strategies	4	Assess for readiness and identify barriers and facilitators	95% CI [90%, 98%]	In Phase 2, the EOF champion conducted semi‑structured interviews with colorectal consultants, surgical trainees, junior doctors, and nursing staff to identify barriers and enablers to implementing early oral feeding (EOF) guidelines. These findings informed the subsequent selection and tailoring of interventions.	I
	Audit and provide feedback	Use evaluative and iterative strategies	5	Audit and provide feedback	90% CI [85%, 95%]	Retrospective audits of postoperative diet information were conducted in Phase 1 and repeated in later phases to monitor dietary progression (from initial diet prescription to advancement to a full diet). The audit data were fed back to clinical teams to highlight practice gaps and inform improvement strategies.	I
	Conduct educational meetings	Train and educate stakeholders	15	Conduct educational meetings	95% CI [90%, 98%]	Educational sessions were held with colorectal surgical staff and the clinical nurse consultant (and separately with ward nursing staff) to review hospital diet codes, present evidence summaries, and communicate the decision to prescribe a full diet on postoperative Day 0.	II
	Conduct local consensus discussions	Develop stakeholder interrelationships	17	Conduct local consensus discussions	85% CI [80%, 90%]	The EOF champion facilitated a multidisciplinary group feedback session to build consensus among surgical and nursing staff on targeted strategies for improving EOF practices.	I
	Identify and prepare champions	Develop stakeholder interrelationships	35	Identify and prepare champions	95% CI [90%, 98%]	The established ward dietitian was designated as the EOF champion to lead the project, ensuring consistent guidance, support, and local ownership of the implementation process.	I
	Purposely reexamine the implementation	Use evaluative and iterative strategies	56	Purposely reexamine the implementation	85% CI [80%, 90%]	In Phase 4, the study conducted Audit 5 (January–February 2018) to deliberately reexamine the implementation of postoperative feeding practices.	I
	Tailor strategies	Adapt and tailor to context	63	Tailor strategies	90% CI [85%, 95%]	Based on feedback from audits and interviews, interventions were adapted to the local context.	I
Seah et al. (2022)	Assess for readiness and identify barriers and facilitators	Use evaluative and iterative strategies	4	Assess for readiness and identify barriers and facilitators	95% CI [90%, 98%]	During Phase 1, the project team employed the Five Whys technique and conducted a GRiP session with ward nurses and other stakeholders to systematically identify gaps in current practice. This process revealed key barriers and facilitators affecting fluid intake practices among older adults.	I
	Audit and provide feedback	Use evaluative and iterative strategies	5	Audit and provide feedback	90% CI [85%, 95%]	A baseline audit was conducted using JBI PACES to assess compliance with best practice recommendations for maintaining oral hydration. Audit results were disseminated to stakeholders via presentation slides and electronic messaging, providing essential feedback to guide improvements.	I
	Change physical structure and equipment	Change infrastructure	11	Change physical structure and equipment	90% CI [85%, 95%]	A water jug with a total capacity of 1.2 l was provided to serve as a physical prompt that facilitates and encourages adequate patient fluid intake.	III
	Change record systems	Change infrastructure	12	Change record systems	90% CI [85%, 95%]	The fluid schedule regime was integrated into electronic nursing documentation by including “1.2 l Scheduled Fluids” on the summarized handover list, standardizing the monitoring of patient hydration.	III
	Conduct educational meetings	Train and educate stakeholders	15	Conduct educational meetings	85% CI [80%, 90%]	Patients were verbally educated on the importance and benefits of adequate oral hydration to achieve a daily intake of 1.2 l, thereby reinforcing best practice recommendations.	II
	Purposely reexamine the implementation	Use evaluative and iterative strategies	56	Purposely reexamine the implementation	85% CI [80%, 90%]	In Phase 3, a follow‑up audit replicated baseline audit methods to deliberately reexamine the impact of the implemented strategies.	I
	Remind clinicians	Provide interactive assistance	58	Remind clinicians	90% CI [85%, 95%]	Multiple reminder strategies were employed: hydration instructions were reinforced via the EPEEPa platform; a copy of the fluid schedule regime was placed on the clinical board as a visual cue; and medication timing was used to prompt patients to drink water.	II
	Tailor Strategies	Adapt and tailor to context	63	Tailor Strategies	95% CI [90%, 98%]	Following the GRiP session, the project team, together with ward nurses, collaboratively agreed on specific strategies to address the identified barriers.	I
Sheng et al. (2020)	Assess for readiness and identify barriers and facilitators	Use evaluative and iterative strategies	4	Assess for readiness and identify barriers and facilitators	85% CI [80%, 90%]	A baseline audit was conducted to identify key obstacles to evidence‑based continuous nasal feeding. Major barriers were identified and used to inform the design of subsequent interventions.	I
	Audit and provide feedback	Use evaluative and iterative strategies	5	Audit and provide feedback	80% CI [70%, 90%]	After applying the evidence-based interventions, a re‑audit was conducted. This re‑audit measured nurse compliance with continuous nasal feeding criteria and gastrointestinal outcomes, thereby providing critical feedback for evaluating the intervention’s impact.	I
	Conduct educational meetings	Train and educate stakeholders	15	Conduct educational meetings	95% CI [90%, 98%]	Multimedia evidence‑based training sessions were delivered to all neurology department nurses on continuous nasal feeding rules and regulations. Nurses’ knowledge was evaluated before and after teaching, and reinforcement was provided via a WeChat group.	II
	Conduct ongoing training	Train and educate stakeholders	19	Conduct ongoing training	90% CI [85%, 95%]	A video demonstrating the evidence‑based continuous nasal feeding procedure was produced and distributed via WeChat, and subsequent assessments confirmed that each nurse had mastered the technique.	II
	Tailor Strategies	Adapt and tailor to context	63	Tailor Strategies	85% CI [80%, 90%]	Based on the identified barriers and audit feedback, the evidence application group adapted the continuous nasal feeding process to better align with the local context and operational realities of the neurology department, ensuring that the intervention was effectively tailored to meet local needs.	I
[CP] SIMPLE study	Access new funding	Financial strategies	1	Access new funding	85% CI [80%, 90%]	No project funds were provided for clinical staffing or service expansion; however, each site was provided 1 day per week funding to support local facilitators in implementation and data collection, enabling the intervention to be trialed under limited resource conditions.	IV
	Assess for readiness and identify barriers and facilitators	Use evaluative and iterative strategies	4	Assess for readiness and identify barriers and facilitators	95% CI [90%, 98%]	Baseline audits and stakeholder consultations were used to identify local gaps, barriers, and enablers. These findings informed the design and adaptation of the SIMPLE pathway to ensure it addressed site‑specific challenges.	I
	Audit and provide feedback	Use evaluative and iterative strategies	5	Audit and provide feedback	90% CI [85%, 95%]	Local facilitators monitored progress by conducting audits and providing feedback to clinical teams on nutrition care processes, thereby supporting continuous performance measurement and iterative improvement.	I
	Conduct cyclical small tests of change	Use evaluative and iterative strategies	14	Conduct cyclical small tests of change	90% CI [85%, 95%]	Local teams tested small cycles of improvement (using PDSA cycles) to refine and adjust the SIMPLE pathway based on baseline audit findings and identified barriers, allowing rapid iterative modifications.	I
	Facilitation	Provide interactive assistance	33	Facilitation	90% CI [85%, 95%]	Local clinicians (dietitians or occupational therapists) acted as facilitators, supported by a central experienced facilitation team, to guide the implementation process, support local teams, and troubleshoot challenges.	I
	Purposely reexamine the implementation	Use evaluative and iterative strategies	56	Purposely reexamine the implementation	85% CI [80%, 90%]	Ongoing audit data and regular feedback cycles allowed teams to deliberately reexamine the implementation of the SIMPLE pathway, assess outcomes, and make further refinements as needed. I	I
	Tailor Strategies	Adapt and tailor to context	63	Tailor Strategies	90% CI [85%, 95%]	Based on baseline audits and local barriers/enablers, local facilitators and teams adapted the SIMPLE pathway.	I
	Use advisory boards and workgroups	Develop stakeholder interrelationships	64	Use advisory boards and workgroups	80% CI [70%, 90%]	Although not described as a formal advisory board, multidisciplinary local teams (including nurse managers, clinicians, and other stakeholders) met regularly to discuss audit findings, identify solutions, and collaboratively guide the implementation process, fulfilling a similar role to advisory workgroups.	I
Smith et al. (2018)	Assess for readiness and identify barriers and facilitators	Use evaluative and iterative strategies	4	Assess for readiness and identify barriers and facilitators	95% CI [90%, 98%]	The project team conducted a baseline audit and then engaged a multidisciplinary focus group to determine the gap between current practice and best practice in nutritional screening and assessment.	I
	Audit and provide feedback	Use evaluative and iterative strategies	5	Audit and provide feedback	90% CI [85%, 95%]	A retrospective chart audit of 82 medical records was conducted as the baseline, and a follow-up audit of 72 records was later performed.	I
	Conduct educational meetings	Train and educate stakeholders	15	Conduct educational meetings	90% CI [85%, 95%]	An education package was provided across four sessions to multidisciplinary staff to explain malnutrition, the importance of nutrition screening, and the subsequent actions required, ensuring that staff understood how to conduct accurate and effective screening.	II
	Develop educational materials	Train and educate stakeholders	29	Develop educational materials	90% CI [85%, 95%]	Laminated resource posters, detailed educational packages for Clinical Nurse Educators, and supporting documents were created to address identified barriers and standardize nutritional screening procedures across the hospital.	I
	Tailor strategies	Adapt and tailor to context	63	Tailor strategies	95% CI [90%, 98%]	The strategies identified by the focus group were analyzed, themed, and documented into a GRiP report matrix, resulting in a tailored, hospital‑specific implementation plan designed to address the identified barriers and close the practice gap in nutritional screening and assessment.	I
	Use advisory boards and workgroups	Develop stakeholder interrelationships	64	Use advisory boards and workgroups	90% CI [85%, 95%]	A project team consisting of nine Clinical Nurse Consultants, a Quality and Accreditation Manager, a Library Manager, and a consumer representative was established and endorsed by the Director of Nursing and Midwifery Services. This multidisciplinary advisory group provided guidance, facilitated stakeholder engagement, and oversaw the project across 18 specialty units.	I
Takefala et al. (2024)	Assess for readiness and identify barriers and facilitators	Use evaluative and iterative strategies	4	Assess for readiness and identify barriers and facilitators	100% CI	In Phases 1 and 2, chart audits and semistructured interviews with clinicians were used to identify the evidence‐practice gap and gather perceptions on early feeding. This comprehensive assessment informed the identification of barriers and facilitators, effectively serving as both a readiness and local needs assessment.	I
	Audit and provide feedback	Use evaluative and iterative strategies	5	Audit and provide feedback	100% CI	Process evaluations were conducted by auditing charts and feeding data. Audit results and key barriers were fed back to surgeons and the NUM, informing the PI about the success and challenges of the implementation.	I
	Build a coalition	Develop stakeholder interrelationships	6	Build a coalition	100% CI	A coalition was built by engaging key personnel, including the transplant NUM, clinical facilitator, Director of Liver Transplant and ICU, and ward nursing team leaders. Additional support was obtained from an ICU educator and an intensivist to disseminate the protocol and secure its approval.	I
	Capture and share knowledge	Develop stakeholder interrelationships	7	Capture and share knowledge	100% CI	Group feedback sessions were held with ICU and liver transplant medical/surgical staff where evidence for early feeding (from chart audits and interviews) was presented and shared, ensuring that local knowledge was captured and disseminated.	I
	Conduct educational meetings	Train and educate stakeholders	15	Conduct educational meetings	100% CI	Meetings were conducted with the ward NUM and clinical facilitator to present evidence for early feeding and introduce the new nutrition protocol. These sessions reinforced the protocol through updates and discussion with nurses.	II
	Conduct local consensus discussions	Develop stakeholder interrelationships	17	Conduct local consensus discussions	100% CI	A multidisciplinary group feedback session was held in which audit findings, evidence, and interview themes were discussed, leading to consensus on key implementation strategies and the development of a postoperative nutrition protocol.	I
	Conduct local needs assessment	Use evaluative and iterative strategies	18	Conduct local needs assessment	100% CI	A retrospective chart audit of integrated electronic medical records was conducted to quantify the evidence–practice gap regarding early feeding after liver transplant. This local needs assessment captured current practices against established evidence-based guidelines, thereby informing the design of targeted interventions.	I
	Conduct ongoing training	Train and educate stakeholders	19	Conduct ongoing training	100% CI	Ongoing education was provided through a rollout of training sessions, one‑on‑one discussions, bedside training with ICU staff for each new transplant admission, and multidisciplinary orientation sessions for transplant fellows/registrars to ensure sustained competency and protocol adherence.	I
	Develop educational materials	Train and educate stakeholders	29	Develop educational materials	100% CI	A postoperative nutrition protocol for liver transplant patients was developed along with supplementary nutrition‑related information, which was later incorporated into the transplant handbook and nursing orientation manual.	I
	Distribute educational materials	Train and educate stakeholders	31	Distribute educational materials	100% CI	The developed protocol was disseminated via email to nursing staff, surgeons, and medical staff; hard copies were provided on the ward, uploaded on the ICU website, and made available in the local ward folder for easy access.	I
	Facilitation	Provide interactive assistance	33	Facilitation	100% CI	The principal investigator continuously facilitated and reinforced the implementation of early feeding as per the new protocol through ongoing support and communication throughout the implementation process.	I
	Identify and prepare champions	Develop stakeholder interrelationships	35	Identify and prepare champions	100% CI	Champions to support, advocate, and endorse the early feeding protocol were identified and were prepared to lead implementation activities.	I
	Identify early adopters	Develop stakeholder interrelationships	36	Identify early adopters	100% CI	Ward nursing staff and team leaders who expressed interest in the facilitated protocol implementation were recognized as early adopters, helping to drive rapid uptake of the new practices.	I
	Inform local opinion leaders	Develop stakeholder interrelationships	38	Inform local opinion leaders	100% CI	Key opinion leaders, including surgeons, the NUM, and the Director of Liver Transplant, were engaged before implementation and kept informed with ongoing updates and communication throughout the process.	I
	Purposely reexamine the implementation	Use evaluative and iterative strategies	56	Purposely reexamine the implementation	100% CI	Process evaluations, including a chart audit of the first 10 transplant recipients and targeted feedback, were conducted to assess protocol adherence and identify issues. Findings were communicated to surgeons, NUM, and other stakeholders to guide further refinements.	I
	Tailor Strategies	Adapt and tailor to context	63	Tailor Strategies	100% CI	Implementation strategies were selected and adapted based on data from Phases 1 and 2 and stakeholder consensus, ensuring that the approach was locally relevant and responsive to the specific context.	I
	Use advisory boards and workgroups	Develop stakeholder interrelationships	64	Use advisory boards and workgroups	100% CI	A site implementation team, comprising key management, clinical leads, and unit staff, functioned as an advisory board to guide the project, provide ongoing feedback, and oversee the implementation process.	I
Williams et al. (2019)	Assess for readiness and identify barriers and facilitators	Use evaluative and iterative strategies	4	Assess for readiness and identify barriers and facilitators	80% CI [70%, 90%]	Data were sourced from a literature review, service comparison, and metabolic dietetic service audits to determine the evidence–practice gap in nutritional management for IEM inpatients.	I
	Audit and provide feedback	Use evaluative and iterative strategies	5	Audit and provide feedback	90% CI [85%, 95%]	Retrospective and prospective chart audits were conducted to measure whether IEM inpatients were assessed by a metabolic dietitian within 24 hours and to document diet code accuracy. The resulting audit data were used to provide feedback to clinical teams, highlighting deficiencies and confirming improvements post‑innovation.	I
	Capture and share knowledge	Develop stakeholder interrelationships	7	Capture and share knowledge	85% CI [80%, 90%]	Data from a literature review, service comparisons, and metabolic dietetic service audits were sourced, collated, and shared with key stakeholders. This collective knowledge informed the design of the innovation and provided an evidence base for subsequent action steps.	I
	Conduct educational meetings	Train and educate stakeholders	15	Conduct educational meetings	90% CI [85%, 95%]	Multidisciplinary training sessions (delivered as in‑services) were conducted for nursing, foodservice, and dietitian assistants to educate staff on evidence‑based early feeding practices.	II
	Purposely reexamine the implementation	Use evaluative and iterative strategies	56	Purposely reexamine the implementation	85% CI [80%, 90%]	After implementation, follow‑up audits and process evaluations were carried out to reassess adherence to the new protocol. Feedback from these evaluations was communicated back to stakeholders to inform further refinements.	I
	Tailor Strategies	Adapt and tailor to context	63	Tailor Strategies	90% CI [85%, 95%]	Based on the identified barriers and stakeholder feedback, practical implementation strategies were customized and integrated into the action plan, ensuring the intervention was context‑specific and feasible.	I
	Use advisory boards and workgroups	Develop stakeholder interrelationships	64	Use advisory boards and workgroups	85% CI [80%, 90%]	A multidisciplinary workgroup was convened that included ICU staff, liver transplant surgeons, hepatologists, and nurse managers. Through regular meetings and feedback sessions, this group functioned as an advisory board.	I
Q. Zhang et al. (2021)	Assess for readiness and identify barriers and facilitators	Use evaluative and iterative strategies	4	Assess for readiness and identify barriers and facilitators	95% CI [90%, 98%]	In Phases 1 and 2, a retrospective chart audit and stakeholder interviews were conducted to quantify the evidence–practice gap in nutritional screening and early feeding for gastrointestinal surgery patients. These activities identified key barriers and facilitators, thereby establishing the local needs that informed subsequent targeted interventions.	I
	Audit and provide feedback	Use evaluative and iterative strategies	5	Audit and provide feedback	90% CI [85%, 95%]	A baseline audit of 62 patients was conducted and later repeated in two follow‑up cycles using the JBI PACES tool. Audit data were fed back to the clinical team to highlight practice gaps and guide improvement.	I
	Change record systems	Change infrastructure	12	Change record systems	90% CI [85%, 95%]	The validated NRS‑2002 nutritional risk screening tool (Chinese version) was embedded into the Nursing Information System (NIS) and linked with the Hospital Information System (HIS). This integration created a structured electronic platform to standardize data collection and facilitate clinical decision-making.	III
	Conduct educational meetings	Train and educate stakeholders	15	Conduct educational meetings	95% CI [90%, 98%]	Group training sessions were held with both nurses and doctors. For nurses, these sessions involved education on how to use the NRS‑2002 tool and the importance of nutritional screening. For doctors, a kick‑off meeting provided best practice evidence regarding preoperative nutrition support and early feeding, ensuring all staff understood the rationale behind the new practices.	II
	Develop educational materials	Train and educate stakeholders	29	Develop educational materials	90% CI [85%, 95%]	Educational resources were developed and disseminated to nurses and patients. These materials addressed malnutrition, weight monitoring, and dietary information, thereby enhancing awareness and facilitating the consistent application of best practices in nutritional screening and early feeding.	I
	Purposely reexamine the implementation	Use evaluative and iterative strategies	56	Purposely reexamine the implementation	90% CI [85%, 95%]	In Phase 3, a follow‑up audit of patient records was conducted to evaluate adherence to the newly implemented nutritional screening and early feeding protocol. This deliberate re‑examination provided critical feedback on practice changes, identified remaining gaps, and informed further refinements.	I
	Tailor Strategies	Adapt and tailor to context	63	Tailor Strategies		Using data from the baseline audit and stakeholder feedback, the project team developed tailored interventions to overcome identified barriers. Strategies were adapted to standardize the use of the NRS‑2002 tool, optimize preoperative nutrition support processes, and enhance the timeliness of enteral feeding.	I
	Use advisory boards and workgroups	Develop stakeholder interrelationships	64	Use advisory boards and workgroups	90% CI [85%, 95%]	A multidisciplinary project team was established and met regularly to discuss progress, share audit findings, and negotiate strategies. This workgroup functioned as an informal advisory board, providing ongoing guidance and ensuring diverse stakeholder input throughout the implementation process.	I
W. Zhang W. et al. (2021)	Assess for readiness and identify barriers and facilitators	Use evaluative and iterative strategies	4	Assess for readiness and identify barriers and facilitators	95% CI [90%, 98%]	In Phases 1 and 2, a retrospective chart audit was conducted to quantify the evidence–practice gap. In addition, stakeholder interviews were used to identify barriers and facilitators to evidence‑based enteral nutrition practices.	I
	Audit and provide feedback	Use evaluative and iterative strategies	5	Audit and provide feedback	90% CI [85%, 95%]	A baseline audit was performed over 2 months using a printed audit tool and JBI PACES to capture compliance with best practice criteria. These audit data were used to identify practice gaps and later reassessed via a postimplementation audit to measure improvements.	I
	Build a coalition	Develop stakeholder interrelationships	6	Build a coalition	90% CI [85%, 95%]	To address staffing and workload constraints (Barrier 1), a multidisciplinary cooperation group was established with support from hospital and department leaders to ensure effective and collaborative implementation of the new protocol.	I
	Change record systems	Change infrastructure	12	Change record systems	90% CI [85%, 95%]	To address the absence of a nutritional assessment tool (Barrier 3), the PG-SGA was selected and integrated into the hospital’s computer system, providing a standardized method for nutritional assessment.	III
	Conduct educational meetings	Train and educate stakeholders	15	Conduct educational meetings	90% CI [85%, 95%]	In response to nurses’ lack of knowledge on underfeeding prevention (Barrier 2), evidence-based training sessions were delivered to nurses. These sessions explained best evidence items and methods of implementation, followed by a knowledge test to confirm competency.	II
	Develop educational materials	Train and educate stakeholders	29	Develop educational materials	90% CI [85%, 95%]	To overcome the lack of a functional exercise protocol (Barrier 4) and to promote better patient understanding of enteral nutrition (Barrier 5), the team developed a standardized functional exercise protocol and compiled a health education manual.	I
	Purposely reexamine the implementation	Use evaluative and iterative strategies	56	Purposely reexamine the implementation	90% CI [85%, 95%]	In Phase 5, a follow‑up audit was conducted to reassess adherence to the new protocol, measure improvements, and identify residual gaps. This deliberate re‑examination provided feedback for further refinement of the clinical protocol.	I
	Tailor Strategies	Adapt and tailor to context	63	Tailor Strategies	90% CI [85%, 95%]	Based on baseline audit findings and stakeholder input, the project team tailored the implementation strategies to ensure the intervention was context‑sensitive and locally feasible.	I

## Sheet: Implementation outcomes coding
Study	IOF taxonomy terms	Operational definition in the study	Terms used in the study	Estimated Confidence Interval	Implementation stage	Measurement	Alignement with IOF
Al Kalaldeh (2017)	Fidelity	Degree to which ICU nurses implement the enteral nutrition guidelines.	Adherence	95% CI [90%, 98%]	Early to Mid	Observations ; Audits	Strong
Atkins et al. (2019)	Fidelity	Degree to which clinicians adhere to the elements of the nutrition care pathway.	Compliance	95% CI [90%, 98%]	Early to Mid	Audits ; Administrative data	Strong
	Implementation Cost	Estimation of the dietetic resource needs to deliver evidence-based nutritional care as described in the pathway.	Resource requirement	90% CI [85%, 90%]	Early	Time-based calculations ; Administrative data	Good
	Sustainability	Extent to which the care pathway is being maintained and adapted over time	Sustainability	90% CI [85%, 90%]	Late	Audits	Good
Barhorst et al. (2023)	Acceptability	Perceptions of the clinicians regarding the early nutrition best practices.	Attitudes	90% CI [85%, 90%]	Early to Mid	Survey	Good
	Fidelity	Degree to which clinicians adhere to early enteral nutrition.	Compliance	95% CI [90%, 98%]	Early to Mid	Audits ; Administrative data	Strong
Byrnes et al. (2018)	Acceptability	Willingness to implement the standardized early diet upgrade procedure.	Acceptability	100% CI	Early & Ongoing	Qualitative interview	Strong
	Adoption	Initiating the standardized procedure in postoperative surgeon instructions.	Adoption	100% CI	Early to Mid	Administrative data	Strong
	Appropriateness	Determination of whether the early diet upgrade is suitable at the patient level.	Appropriateness	100% CI	Early	Qualitative interview	Strong
	Feasibility	Whether the early diet upgrade is practical at the organizational level, specifically the ability to obtain appropriate meals for patients.	Feasibility	100% CI	Early	Administrative data	Good
	Fidelity	Whether the early diet upgrade procedure was delivered as intended once adoption was demonstrated.	Fidelity	100% CI	Early to Mid	Audits ; Administrative data	Strong
Colebatch & Lockwood (2020)	Acceptability	Surgeons’ views on the intervention, its benefits, and the potential risks involved.	Perceptions	90% CI [85%, 90%]	Early	Survey	Good
	Fidelity	Adherence to evidence-based audit criteria derived from the ERAS Society Nutrition Care Protocols for ECS.	Compliance	95% CI [90%, 98%]	Early to Mid	Audits ; Administrative data	Strong
Costello (2016)	Fidelity	Degree to which providers, clinicians, and patients followed the evidence‐based ASA NPO fasting guidelines.	Compliance	95% CI [90%, 98%]	Early to Mid	Audits ; Administrative data	Strong
Cunha et al. (2024)	Fidelity	Degree to which neonatal unit professionals and mothers adhere to evidence-based breastfeeding practices.	Compliance	95% CI [90%, 98%]	Early to Mid	Audits ; Survey & Interviews	Strong
	Sustainability	Extent to which the improved compliance with best practices is maintained over time.	Sustainability	95% CI [90%, 98%]	Late	Follow-up audits ; Repeated Surveys & Interviews	Strong
Den et al. (2021)	Fidelity	Extent to which dietitians completed each required component of the nutrition care pathway.	Adherence	95% CI [90%, 98%]	Early to Mid	Audits ; Administrative data	Strong
[CP] EAT study	Acceptability	Perceived helpfulness of the practice change strategies supporting the implementation of the EAT intervention.	Perceptions	85% CI [80%, 90%]	Ongoing	Survey	Good
based on McCarter et al. (2018) & Beck et al. (2020)	Fidelity	Extent to which key intervention elements were delivered as intended during dietitian consultations.	Adherence	95% CI [90%, 98%]	Early to Mid	Observations ; Audits ; Administrative data	Strong
Findlay et al. (2020c)	Acceptability	Stakeholder perceptions of the new model of care, including its impact on workflow, communication, and overall value.	Team-Level Outcomes	90% CI [85%, 90%]	Mid	Focus groups	Strong
	Fidelity	Proportion of patients receiving nutrition care aligning guideline and degree to which key components of the intervention were delivered as planned.	Adherence / Fidelity	95% CI [90%, 98%]	Early to Mid	Audits	Strong
	Implementation Cost	Evaluation of the organizational impact of the new model of care by assessing unplanned hospital admissions, associated costs per episode, dietetic resource use.	System-Level Outcomes	90% CI [85%, 90%]	Mid	Administrative data	Strong
Gerrish et al. (2016)	Feasibility	Confidence to complete MUST assessments for mobile patients, to teach colleagues, and a good understanding of the relevant nursing care guideline.	Confidence & Knowledge	85% CI [80%, 90%]	Early & Mid	Survey	Good
	Fidelity	Proportion of patients receiving a MUST assessment within 24 hours.	Compliance	95% CI [90%, 98%]	Early & Mid	Audits ; Administrative data	Strong
Giuliani et al. (2015)	Fidelity	Degree to which stakeholder adhere to evidence-based preoperative fasting practices.	Compliance	95% CI [90%, 98%]	Early & Mid	Audits	Strong
Goodchild et al. (2018)	Fidelity	Extent to which key intervention elements were delivered as intended fo evidence-based breast milk.	Compliance	95% CI [90%, 98%]	Early & Mid	Audits	Strong
Gu et al. (2020)	Acceptability	Perceived importance of, and routine performance of nutritional risk screening and nutritional assessment by nurses.	Knowledge, Attitude, and Behavior	90% CI [85%, 90%]	Early & Mid	Survey	Strong
	Fidelity	Degree to which nurses adhered to guideline criteria for Nutritional risk screening and assessment.	Compliance	95% CI [90%, 98%]	Early & Mid	Observations ; Audits ; Administrative data	Strong
Loeliger et al. (2022)	Acceptability	Stakeholders’ overall satisfaction with and perceptions of the sarc-pathway.	Acceptability	95% CI [90%, 98%]	Late	Survey	Strong
	Fidelity	Degree to which the sarc-pathway was delivered as intended.	Fidelity	95% CI [90%, 98%]	Early to Mid	Observations ; Audits ; Administrative data	Strong
	Implementation Cost	Time required by staff to deliver the sarc-pathway.	Resource utilisation	90% CI [85%, 90%]	Ongoing	Administrative data	Strong
	Penetration	Number and proportion of patients admitted who met eligibility criteria, were approached, consented, and subsequently received care on the sarc-pathway.	Reach	90% CI [85%, 90%]	Mid to Late	Administrative data	Good
Mackay et al. (2019)	Fidelity	Degree to which the protocol of nutrition assessment was implemented as intended.	Knowledge use	85% CI [80%, 90%]	Early & Mid	Audits ; Administrative data	Strong
	Implementation Cost	Measurement of dietitian resource allocation including full-time equivalent staffing.	Resources	85% CI [80%, 90%]	Ongoing	Administrative data	Good
[CP] More-2-Eat Phase 1	Acceptability	Staff perceptions regarding nutrition care (based on INPAC) and the implementation process.	Knowledge, Attitude, and Practice (KAP)	90% CI [85%, 90%]	Early to Mid	Survey ; Qualitative interviews ; Focus groups	Strong
based on Keller et al. (2019) & Laur et al. (2017, 2018, 2019)	Fidelity	Extent to which key INPAC intervention elements were delivered as intended.	Compliance	95% CI [90%, 98%]	Early to Mid	Audits ; Administrative data	Strong
	Penetration	Degree to which the improved nutrition care practices extend beyond the original unit to other units and hospitals.	Spread	95% CI [90%, 98%]	Mid to Late	Audits ; Focus groups	Strong
	Sustainability	Extent to which new nutrition care practices were maintained over time after implementation.	Sustainability	95% CI [90%, 98%]	Late	Audits ; Qualitative interviews ; Focus groups	Strong
[CP] More-2-Eat Phase 2	Fidelity	Adherence to INPAC nutrition care practices.	Compliance	95% CI [90%, 98%]	Early to Mid	Audits ; Administrative data	Strong
based on Keller et al. (2021) & Laur et al. (2021)	Implementation Cost	Resource investment related to implementation.	Resources	95% CI [90%, 98%]	Late	Audits ; Qualitative interviews ; Focus groups	Strong
	Penetration	Integration and spread of nutrition care practices.	Spread	95% CI [90%, 98%]	Mid to Late	Audits ; Focus groups	Strong
	Sustainability	Long-term maintenance of the intervention.	Sustainability	95% CI [90%, 98%]	Late	Audits ; Qualitative interviews ; Focus groups	Strong
Mullins (2021)	Fidelity	Degree to which stroke rehabilitation inpatients received care in line with evidence‑based guidelines.	Compliance	95% CI [90%, 98%]	Early to Mid	Audits	Strong
Naseer et al. (2017)	Fidelity	Degree to which nurses adhered to the new protected mealtime practices	Compliance	95% CI [90%, 98%]	Early to Mid	Audits	Strong
Robertson et al. (2018)	Fidelity	Degree to which elective colorectal surgery patients received postoperative dietary care in accordance with evidence‑based guidelines.	Knowledge use and practice change	95% CI [90%, 98%]	Early to Mid	Audits	Strong
Seah et al. (2022)	Fidelity	Adherence to best practice guidelines for monitoring fluid intake and educating older adult patients on recommended fluid consumption.	Compliance	95% CI [90%, 98%]	Early to Mid	Audits	Strong
Sheng et al. (2020)	Fidelity	Extent to which nurses adhered to the evidence-based audit standards for continuous nasal feeding.	Compliance	95% CI [90%, 98%]	Early to Mid	Audits ; Observations	Strong
	Implementation Cost	Average time nurses spent performing nasal feeding per patient.	Nurses’ Workload	90% CI [85%, 90%]	Late	Audits ; Observations	Moderate
Bell et al. (2021)	Fidelity	Extent to which nutrition care processes are performed in accordance with evidence‑based SIMPLE guidelines.	Compliance	95% CI [90%, 98%]	Early to Mid	Audits	Strong
Smith et al. (2018)	Fidelity	Adherence to evidence-based nutritional screening and assessment best practice.	Compliance	95% CI [90%, 98%]	Early to Mid	Audits	Strong
Takefala et al. (2024)	Fidelity	Consistency with which clinical teams adhere to the evidence-based protocol for early feeding.	Adherence	95% CI [90%, 98%]	Early to Mid	Audits ; Administrative data	Strong
Williams et al. (2019)	Fidelity	Extent to which nutritional management for adult inpatients with IEM is delivered as intended.	Adherence	95% CI [90%, 98%]	Early to Mid	Audits ; Administrative data	Strong
Q. Zhang et al. (2021)	Fidelity	Overall compliance with a set of evidence-based nutritional screening and nutritional interventions in patients following gastrointestinal surgery.	Compliance	95% CI [90%, 98%]	Early to Mid	Audits	Strong
W. Zhang et al. (2021)	Fidelity	Adherence to evidence-based nutritional nursing practice for preventing and managing underfeeding during enteral nutrition.	Compliance	95% CI [90%, 98%]	Early to Mid	Audits	Strong

## Sheet: Outcomes
Study	Implementation outcomes	Service outcomes	Patient outcomes
[CP] Al Kalaldeh et al.' study	Fidelity (Mild adhrence overall; mean 65%; p<.001)	Shorter EN Initiation (median 3.15 days; p<.05)	Change in Body Weight (median −3.3 kg; p<.05)
based on Al Kalaldeh et al. (2015, 2017)		Reduced Feeding Interruption Duration (median 12.7 hours; p<.001)
		Increased Nutritional Adequacy (mean 52%; p<.001)
		Prevented Complications (mean 5%; p<.001)
Atkins et al. (2019)	Fidelity (High compliance overall; mean 84%)
	Implementation Cost (Estimated dietetic resources: to 300–400 hours per 100 patients)
	Sustainability (Consistent compliance rates over a four-year period)
Barhorst et al. (2023)	Acceptability (Over 70% of positive perceptions)
	Fidelity (Feeding within 48 hours doubled from 39% to 78%; p<.01 and feeding times reduced from 53.6 h to 40.2 h; p<.05)
Byrnes et al. (2018)	Acceptability (Strong among the Colorectal Surgical Unit, nursing staff, and dietitians ; Poor in the Acute Surgical Unit)	Early Nutrition (From 53% to 79%; p<.01)
	Adoption (79% adoption rate among colorectal surgeons)	Vomiting as complication (from 42% to 21%; p<.05)
	Appropriateness (89% of patients deemed appropriate with nil adverse events)
	Fidelity (59% delivered as intended, with errors primarily due to coding issues)
	Feasibility (Compromised by poor access to appropriate food options outside of meal times)
Colebatch & Lockwood (2020)	Fidelity (most criterion increased from 10% to 65%; from 20% to 25%; from 0% to 20%; and from 0% to 15% - while compliance with preoperative nutrition support and education dropped from 60% to 15–20%)
Costello (2016)	Fidelity (increased from 20% to 50%; from 75% to 100%; and reached 100%)
Cunha et al. (2024)	Fidelity (from 53%-74% to >80%)
Den et al. (2021)	Fidelity (from 0%-35% to >80%; p<.001)		Nutritional Status (PG-SGA from 2.6 to 5.6; p<.05)
[CP] EAT study	Acceptability (Majority of dietitians rated the implementation strategies as helpful or very helpful)	Treatment Interruptions (Significant reduction 8% vs 14% in control; p < .05)	Nutritional Status (PG-SGA 14.71 vs. 16.24 in control; <.05 / SGA 84% vs. 87% in control; <.01)
based on McCarter et al. (2018), Murray et al. (2019), Britton et al. (2019), Beck et al. (2020, 2021)	Fidelity (Adherence >80%; exept “Reasons for Radiotherapy” achieved 61.7%)		Depression (PHQ-9 5.79 vs. 6.68 in control; p<.05)
			Quality of Life (HRQOL score .45; p<.01)
[CP] Findlay et al.' study	Acceptability (Multidisciplinary team members expressed strong support for the new model, with clear endorsement for its continued adoption and integration into routine practice)	Treatment Completion Rates (Radiotherapy dose delivery increased from 89% to 100%, p<.05 / Systemic therapy from 67% to 100%; p<.005).
based on Findlay et al. (2020, 2021)	Fidelity (malnutrition screening improved from 14% to 88%; p<.001 / Pre‐treatment dietetic assessment from 20% to 97%; p<.001)
	Implementation Cost (Although dietetic resource use did not increase (p=0.613), the model yielded an overall cost reduction of AUD $14.65 per dollar spent and avoided an annualized expense of AUD $121,100)
Gerrish et al. (2016)	Feasibility (Confidence in Mobile MUST Assessment increase from 46% to 73%; p<.001)
	Fidelity (from 56% to 81%; p<.05)
Giuliani et al. (2015)	Fidelity (from 3%-5% to >50%)	Fasting Times (FT) (Preoperative FT from 9 to 6 hours / Total FT from 14 to 10 hours)
Goodchild et al. (2018)	Fidelity (Global improvement / Detailed postpartum instructions and access to breast pumps from 60-75% to 100% / Timely milk expression from 5% to 50%)	Milk expression (In the first 24 hours from 2.5 to 7.2 times / Between 24–48 hours from 4.5 to 7.8 times)
Gu et al. (2020)	Acceptability (Improvements in nurses knowledge, attitudes, and behaviors regarding nutritional risk screening and assessment)	Nutrition Assessment (Infants receiving a comprehensive nutrition assessment from 24.3% to 83.3%; p<.001)
	Fidelity (Nurses’ compliance with the criteria for nutri- tion assessment improved significantly p<.001 / Except for two criteria)	Screening Accuracy (Rising from 52.9% to 81.9%; p<.001)
Loeliger et al. (2022)	Acceptability (66.7% agreed that the sarc-pathway improved care affirming it “fits with my personal values”)
	Fidelity (Audit compliance improved dramatically from 2 of 15 pre-pilot recommendations to 15 of 15 post-pilot / Physiotherapist assessments completed within 1 day at 74.2%, referrals at 100%, dietitian treatment at 100%, and physiotherapist treatment at 91.7%)
	Implementation Cost (Median screening process took 15 min. (IQR 15–20) / Estimated per-participant resource allocation of 61 min. for dietitian and 51 min. for physiotherapist)
	Penetration (Sarc-pathway was integrated across roles with 45.3% of participants receiving dietitian care and 43.4% physiotherapist care)
Mackay et al. (2019)	Fidelity (Initial PG-SGA was completed on average 24.0 days (SD = 23.4) after commencing dialysis, with 88% of new patients seen within 1 month)
	Implementation Cost (Dietitian staffing increased from 0.3 FTE for 23 patients [equivalent to 1.30 FTE per 100 patients] to 0.4 FTE for 29 patients [1.38 FTE per 100 patients], with >87% of time devoted to face-to-face)
[CP] More-2-Eat Phase 1	Acceptability (Improvements in knowledge, attitudes, and practices regarding nutrition care, KAP scores improved, p<.05)	Nutrition Assessment (Nutrition screening rates increased by an average of 10.3% per period, with most sites achieving a 75% screening rate by Period 3; p<.001)
based on Keller et al. (2019) and Laur et al. (2017, 2018, 2019)	Fidelity (High adherence was observed with 100% comprehensive assessments for SGA C patients by Period 2, with only a small decline to 89% during the sustainability phase)	Nutrition Care (Advanced Nutrition Care practices increased from 31% to 63% and Standard Nutrition Care improved from 80% to 88%)
	Penetration (INPAC model was effectively integrated across various sites)
	Sustainability (Maintained high screening rates, continuous use of SGA, and a shift in organizational culture that prioritizes nutrition care)
[CP] More-2-Eat Phase 2	Fidelity (High in Phase 1 units [>80% SGA completion] / Decline in P2n units [from a peak of 84% to 63%])	Nutrition Assessment (Nutrition screening rates from 50.3% to 84.7%; p<.001 / MedPass use nearly doubled from 7% to 13%; p<.01)
based on Keller et al. (2021) and Laur et al. (2021)	Implementation Cost (Champion time averaged 220 ± 214 minutes per month per unit and total implementation team time was 399 ± 422 minutes per unit)
	Penetration (Successfully spread across various unit types (P1o, P1n, P2n) and hospitals)
	Sustainability (Improvements in nutrition screening and treatment largely sustained over time / Some Phase 2 sites experienced declines in SGA completion)
Mullins (2021)	Fidelity (Admission screening fell 36% from 100% / Weekly screening stayed at 0% / Nutrition supplements and dietitian referrals improved, hydration and dietary advice remained <75% / Collaborative goal setting held at 100%)
Naseer et al. (2017)	Fidelity (Assessment of Feeding Ability rose from 95% to 100% / Mealtime Care Education stayed at 100% / Unnecessary Interventions slightly dropped from 92% to 89%)	Mealtime Environment (Pleasant eating environment compliance increasing by 50%, from 43% to 93%)	Satisfaction (Percentage of "excellent" ratings increasing from 2% to 18%)
Robertson et al. (2018)	Fidelity (Time to full diet decreasing from postoperative day 4 [range 2–7 days] to PO day 0 [range 0–5 days])	Diet Prescription Practices (Full diet prescriptions on operation notes increasing from 0% to 82%)
Seah et al. (2022)	Fidelity (Patient education on fluid intake increasing from 9.5% to 76.2% / Scheduled fluid regime for at-risk patients rising from 14.3% to 100%)	Oral Fluid Consumption (Increased from 858.23 mL to 1037.50 mL; p<.05)	Patient Empowerment (Use of labeled water jugs empowered patients to self-monitor their fluid intake)
Sheng et al. (2020)	Fidelity (Continuous nasal feeding best evidence from 0-77% to 100% for all standards)	Gastrointestinal Complications (Reducing the total number of gastrointestinal complications from 38 to 30, p<.05)
	Implementation Cost (Time nurses spent on nasal feeding was significantly reduced from 23.71 ± 3.22 minutes to 7.73 ± 1.14 minutes; p<.05)
Bell et al. (2021)	Fidelity (Nutrition education increased from 30.9% to 47.2% / Mealtime support from 61.4% to 77.9% / Ongoing nutrition care/discharge planning from 17.8% to 27.7%) (p<.05)	Nutrition Care (Significant increase in systematized and interdisciplinary care processes steps; p<.05)	Patient Reported Nutrition Experience (nPREMS) (Awareness of malnutrition risk from 23.8% to 28.3% / Reports of receiving nutrition information from 14.6% to 24.3% / Reports of an ongoing nutrition care plan from 11.3% to 25.7%) (p<.01)
Smith et al. (2018)	Fidelity (Weight on admission from 16% to 42% / Height on admission from 21% to 42% / Dietitian referral from 73% to 93% / Food intake recording from 15% to 24% / Fluid intake from 55% to 62%)
Takefala et al. (2024)	Fidelity (Proportion of liver transplant patients meeting evidence‐based guidelines for EN improved by 30% postimplementation)	Early Nutrition (Median time to initiating feeding decreased from 2 days (IQR = 1–3) to 1 day (IQR = 1–2) after implementation)
		Postoperative Infectious Complications (Decreased from 9% to 5%)
Williams et al. (2019)	Fidelty (From 53% to 100% of IEM inpatients were assessed by the metabolic dietitian within 24 hours)	Nutrition-Related Clinical Incidents (From 22% pre-innovation to 9% post-innovation)
Q. Zhang et al. (2021)	Fidelity (Nutritional risk screening & education reached 100% compliance / Preoperative nutrition support for severe-risk patients from 8% to 50% / Earlier enteral feeding from 45% to 56%)
W. Zhang et al. (2021)	Fidelity (from 0%-20% to >80% and from 80% to 100%)	Early Nutrition (Time to initiate EN from 75.20 ± 15.09 hours to 56.00 ± 11.51 hours; p<.05)	Nutritional Status (PG-SGA decreased from 6.60 ± 1.75 at baseline to 5.70 ± 2.07 post-implementation; p<.05)
		Nutrition Care (On the third day, patients achieved 54.29% ± 12.01 of target enteral nutrition intake with lower rates of underfeeding and feeding intolerance compared to baseline; p<.05)

## Sheet: MMAT
	Screening questions		Qualitative					Quantitative, RCT					Quantitative, non-RCT					Quantitative, descriptive					Mixed methods					Overall score
Study	S.1	S.2	1.1	1.2	1.3	1.4	1.5	2.1	2.2	2.3	2.4	2.5	3.1	3.2	3.3	3.4	3.5	4.1	4.2	4.3	4.4	4.5	5.1	5.2	5.3	5.4	5.5
Al Kalaldeh et al. (2014)	Y	Y																Y	Y	Y	Y	Y						1
Al Kalaldeh et al. (2015)	Y	Y	Y	Y	Y	Y	Y																					1
Al Kalaldeh & Shahin (2015)	Y	Y											Y	Y	CT	CT	Y											0.8
Al Kalaldeh (2017)	Y	Y											Y	Y	Y	CT	Y											0.9
Atkins et al. (2019)	Y	Y											Y	Y	Y	CT	Y											0.9
Barhorst et al. (2023)	Y	Y											Y	Y	Y	CT	Y											0.9
Byrnes et al. (2019)	Y	Y	Y	Y	Y	Y	Y																					1
Byrnes et al. (2018)	Y	Y																					Y	Y	Y	Y	Y	1
Colebatch & Lockwood (2020)	Y	Y											Y	Y	Y	N	Y											0.8
Costello (2016)	Y	Y											Y	Y	Y	N	Y											0.8
Cunha et al. (2024)	Y	Y																					Y	Y	Y	Y	Y	1
Den et al. (2021)	Y	Y											Y	Y	Y	CT	Y											0.9
McCarter et al. (2018)	Y	Y						Y	Y	Y	CT	Y																0.9
Britton et al. (2019)	Y	Y						Y	Y	Y	CT	Y																0.9
Murray (2019)	Y	Y						Y	Y	Y	CT	Y																0.9
Beck et al. (2020)	Y	Y						Y	Y	Y	CT	Y																0.9
Beck et al. (2021)	Y	Y						Y	Y	Y	CT	Y																0.9
Findlay et al. (2020c)	Y	Y																					Y	Y	Y	Y	Y	1
Findlay et al. (2020b)	Y	Y	Y	Y	Y	Y	Y																					1
Findlay et al. (2021)	Y	Y	Y	Y	Y	Y	Y																					1
Gerrish et al. (2016)	Y	Y																					Y	Y	Y	Y	Y	1
Giuliani et al. (2015)	Y	Y											Y	Y	Y	N	Y											0.8
Goodchild et al. (2018)	Y	Y											Y	Y	Y	N	Y											0.8
Gu et al. (2020)	Y	Y											Y	Y	Y	CT	Y											0.9
Loeliger et al. (2022)	Y	Y																					Y	Y	Y	Y	Y	1
Mackay et al. (2019)	Y	Y											Y	Y	Y	CT	Y											0.9
Keller et al. (2019)	Y	Y											Y	Y	Y	CT	Y											0.9
Laur et al. (2017)	Y	Y	Y	Y	Y	Y	Y																					1
Laur et al. (2018a)	Y	Y																					Y	Y	Y	Y	CT	0.9
Laur et al. (2018b)	Y	Y	Y	Y	Y	Y	Y																					1
Laur et al. (2019)	Y	Y	Y	Y	Y	Y	Y																					1
Keller et al. (2021)	Y	Y											Y	Y	Y	CT	Y											0.9
Laur et al. (2021)	Y	Y	Y	Y	Y	Y	Y																					1
Mullins (2021)	Y	Y											Y	Y	Y	N	Y											0.8
Naseer et al. (2017)	Y	Y											Y	Y	Y	N	Y											0.8
Robertson et al. (2018)	Y	Y																					Y	Y	Y	Y	Y	1
Seah et al. (2022)	Y	Y											Y	Y	Y	N	Y											0.8
Sheng et al. (2020)	Y	Y											Y	Y	Y	CT	Y											0.9
Young et al. (2019)	Y	Y	Y	Y	Y	Y	Y																					1
Bell et al. (2021)	Y	Y																					Y	Y	Y	Y	Y	1
Smith et al. (2018)	Y	Y											Y	Y	Y	N	Y											0.8
Takefala et al. (2024)	Y	Y											Y	Y	Y	CT	Y											0.9
Williams et al. (2019)	Y	Y											Y	Y	Y	CT	Y											0.9
Q. Zhang et al. (2021)	Y	Y											Y	Y	Y	N	Y											0.8
W. Zhang et al. (2021)	Y	Y											Y	Y	Y	N	Y											0.8
Notes: S.1 and S.2 refer to Screening Question 1 and Screening Question 2 respectively, which serve as the initial filters in the Mixed Methods Appraisal Tool (MMAT) Clin. Pract. 2018; 24, 459–67 https://doi.org/10.1111/jep.12884 1.1, 1.2, … are linked to Section 1 (Qualitative) of the MMAT; for example, 1.1 asks, “Do the researchers state a qualitative objective or question?”, and subsequent ite…
